# Supplementary material for: Epigenetic reprogramming drives endothelial dysfunction via neuropilin-1 in pulmonary hypertension
Source: Mol Med. 2025 Dec 16;31:336. doi: 10.1186/s10020-025-01386-0 (PMC12709837; doi:10.1186/s10020-025-01386-0)
Supplement: Supplementary file 2 — Supplementary Material 2. [file 10020_2025_1386_MOESM2_ESM.xlsx]

## Sheet: Sheet1
Supplementary Table 2: Top 250 upregulated DEGs (IPAH vs control) from GSE113439.
Gene.symbol	logFC	P.Value	adj.P.Val
GALNT1	1.46837	1.87e-09	1.68e-05
HOOK1	1.29185	3.61e-09	1.71e-05
LOC100421561	1.27498	4.12e-09	1.71e-05
FAM133CP	1.27498	4.12e-09	1.71e-05
FAM133DP	1.27498	4.12e-09	1.71e-05
FAM133B	1.27498	4.12e-09	1.71e-05
LOC646358	1.21022	6.23e-09	2.1e-05
DNAJB14	1.21022	6.23e-09	2.1e-05
USP8	1.59642	6.94e-09	2.1e-05
CCDC59	1.19517	1.11e-08	2.65e-05
SLC4A1AP	1.19431	1.4e-08	2.9e-05
WRN	1.00086	1.53e-08	2.9e-05
TWF1	1.10422	1.75e-08	2.9e-05
USP16	1.38869	1.76e-08	2.9e-05
RBBP8	1.06716	1.82e-08	2.9e-05
SMC4	1.68852	1.83e-08	2.9e-05
ROCK1	1.39697	2.09e-08	2.98e-05
NEXN	1.80177	2.26e-08	2.98e-05
ROCK2	1.52251	2.52e-08	2.98e-05
CFLAR	1.54037	2.77e-08	2.98e-05
TXLNG	1.23959	2.91e-08	2.98e-05
HOOK3	1.04182	2.95e-08	2.98e-05
NSRP1	1.44455	3.16e-08	3.04e-05
SRFBP1	1.29057	3.61e-08	3.16e-05
RPAP3	1.31725	4.47e-08	3.31e-05
CCDC186	1.71396	4.9e-08	3.37e-05
ARMC8	1.13943	4.96e-08	3.37e-05
MAPK6	1.58917	5.19e-08	3.42e-05
CHD2	1.34824	5.26e-08	3.42e-05
ANLN	1.20839	5.33e-08	3.42e-05
RANBP2	1.09967	6.49e-08	3.5e-05
ZNF91	1.39473	6.49e-08	3.5e-05
SREK1	1.06286	6.99e-08	3.5e-05
FAM171B	1.06902	7.09e-08	3.5e-05
SBNO1	1.03175	7.15e-08	3.5e-05
AZI2	1.07422	7.48e-08	3.5e-05
ZNF277	1.06379	7.57e-08	3.5e-05
PNN	1.06775	8.1e-08	3.65e-05
GOLGB1	1.45472	8.7e-08	3.79e-05
SHOC2	1.00509	8.76e-08	3.79e-05
ZNF654	1.48802	9.01e-08	3.85e-05
DNAJC21	1.2266	9.65e-08	4.02e-05
ANGPTL1	1.4581	1.05e-07	4.23e-05
SLTM	1.09901	1.14e-07	4.35e-05
EEA1	1.38319	1.18e-07	4.41e-05
NBN	1.13855	1.2e-07	4.41e-05
BRWD3	1.08162	1.26e-07	4.41e-05
PLS1	1.07966	1.29e-07	4.47e-05
ODF2L	1.26893	1.32e-07	4.47e-05
OSBPL8	1.33135	1.34e-07	4.47e-05
ZC3H15	1.29561	1.38e-07	4.47e-05
KRR1	1.1125	1.43e-07	4.47e-05
ZNF644	1.00908	1.71e-07	4.95e-05
ZNF100	1.21159	1.75e-07	5.03e-05
USO1	1.37052	1.79e-07	5.06e-05
PYROXD1	1.21122	1.83e-07	5.06e-05
ATAD2	1.16796	1.86e-07	5.06e-05
HNRNPA3	1.26203	3.9e-07	6.63e-05
HNRNPA3P1	1.26203	3.9e-07	6.63e-05
SCYL2	1.07117	1.99e-07	5.15e-05
LOC100129884	1.01575	2.11e-07	5.15e-05
SMC3	1.32028	2.11e-07	5.15e-05
COPS2	1.26525	2.12e-07	5.15e-05
OPA1	1.22975	2.16e-07	5.17e-05
GCC2	1.56214	2.24e-07	5.32e-05
KIF5B	1.23465	2.3e-07	5.39e-05
ZNF761	1.08135	9.92e-06	0.0003013
GEN1	1.33258	2.65e-07	5.89e-05
ZC3H13	1.14676	2.65e-07	5.89e-05
ZNF721	1.4844	2.67e-07	5.89e-05
ANKRD36	1.23625	3.61e-07	6.49e-05
ZNF189	1.06657	2.79e-07	5.91e-05
SLC10A5	1.24372	3.05e-07	6.12e-05
KIF23	1.05461	3.33e-07	6.32e-05
EHF	1.4227	3.34e-07	6.32e-05
BRCC3	1.23021	3.48e-07	6.49e-05
DIAPH2	1.13798	3.51e-07	6.49e-05
CEP350	1.26717	3.59e-07	6.49e-05
ANKRD36BP2	1.23625	3.61e-07	6.49e-05
ANKRD36C	1.23625	3.61e-07	6.49e-05
ANKRD36	1.23625	3.61e-07	6.49e-05
ANKRD36B	1.31243	4.82e-06	0.0002155
ZFX	1.03734	3.72e-07	6.55e-05
FAM177A1	1.03219	3.8e-07	6.6e-05
PRPF40A	1.24982	3.93e-07	6.63e-05
GOLGA4	1.32645	3.95e-07	6.63e-05
NUCB2	1.08972	4.03e-07	6.63e-05
TOP1	1.20787	4.06e-07	6.63e-05
LTV1	1.1997	4.09e-07	6.65e-05
TANK	1.0175	4.17e-07	6.73e-05
TAX1BP1	1.19373	4.34e-07	6.91e-05
DNM1L	1.2739	4.71e-07	7.07e-05
TPR	1.43266	4.77e-07	7.07e-05
TMF1	1.39637	4.78e-07	7.07e-05
DLD	1.01555	4.84e-07	7.08e-05
PSME4	1.32851	4.84e-07	7.08e-05
ANKRD12	1.0644	4.85e-07	7.08e-05
SOCS4	1.03438	4.97e-07	7.15e-05
PPP1R12A	1.29675	5.1e-07	7.28e-05
PJA2	1.07432	5.13e-07	7.28e-05
EIF5B	1.34425	5.14e-07	7.28e-05
DNTTIP2	1.727	5.23e-07	7.32e-05
IWS1	1.08831	5.5e-07	7.57e-05
LYSMD3	1.10004	5.67e-07	7.65e-05
SMC6	1.26765	5.72e-07	7.65e-05
FCHO2	1.17967	5.81e-07	7.68e-05
CEP290	1.07051	5.92e-07	7.75e-05
ECHDC1	1.02859	6.24e-07	7.99e-05
CFHR1	1.18454	6.43e-07	8.14e-05
CLOCK	1.14376	6.86e-07	8.5e-05
TFEC	1.13451	7.01e-07	8.62e-05
STAG2	1.13767	7.11e-07	8.65e-05
WDR75	1.11505	7.12e-07	8.65e-05
USP34	1.10967	7.39e-07	8.73e-05
SLU7	1.22412	7.68e-07	8.85e-05
CREBRF	1.07497	7.81e-07	8.85e-05
AKAP9	1.34388	8.19e-07	9.06e-05
IBTK	1.02913	8.19e-07	9.06e-05
RANBP6	1.08404	8.22e-07	9.06e-05
ZNF252P	1.23127	8.3e-07	9.06e-05
EPRS	1.25932	8.57e-07	9.11e-05
ZRANB1	1.05301	8.68e-07	9.15e-05
FER	1.11009	8.8e-07	9.24e-05
RIOK1	1.08617	9.64e-07	9.69e-05
SPDL1	1.04228	9.93e-07	9.89e-05
TBK1	1.05607	9.97e-07	9.89e-05
PHF20L1	1.03812	1e-06	9.89e-05
MIER3	1.08156	1.03e-06	9.99e-05
RAPGEF6	1.01607	1.04e-06	9.99e-05
KTN1	1.30559	1.05e-06	9.99e-05
MAP7D3	1.04808	1.07e-06	0.0001009
CFI	1.02179	1.09e-06	0.000101
ZNF28	1.03766	1.11e-06	0.0001026
PCM1	1.28188	1.15e-06	0.000104
CDC5L	1.23766	1.17e-06	0.0001054
TOP2A	1.0878	1.19e-06	0.0001065
FNBP1L	1.53053	1.3e-06	0.0001123
USP15	1.04004	1.32e-06	0.0001131
FMN1	1.21983	1.35e-06	0.0001146
SLC7A11	2.63119	1.36e-06	0.0001146
IDE	1.01003	1.36e-06	0.0001146
CD163	1.78937	1.37e-06	0.0001146
LARP7	1.08438	1.38e-06	0.0001151
ZGRF1	1.08438	1.38e-06	0.0001151
HNRNPH3	1.01719	1.42e-06	0.0001163
PNPLA8	1.43502	1.46e-06	0.000118
HSP90AA6P	1.75887	1.51e-06	0.0001201
CCP110	1.28609	1.52e-06	0.0001204
STK38L	1.12504	1.6e-06	0.0001251
RB1CC1	1.17876	1.66e-06	0.0001282
NAA15	1.34524	1.67e-06	0.0001284
CCDC88A	1.28849	1.72e-06	0.0001309
BZW1	1.13708	1.73e-06	0.0001312
THOC2	1.40426	1.76e-06	0.0001328
BOD1L1	1.14928	1.83e-06	0.0001353
AHCTF1P1	1.19766	1.86e-06	0.0001365
AHCTF1	1.19766	1.86e-06	0.0001365
BLZF1	1.34328	1.91e-06	0.0001377
NOP58	1.10777	1.92e-06	0.0001378
SPAG9	1.01455	1.92e-06	0.0001378
EPS8	1.13681	1.95e-06	0.0001388
DNAJC10	1.00887	1.96e-06	0.0001396
DHX36	1.12721	1.98e-06	0.00014
HSP90AA2P	1.53116	1.99e-06	0.0001405
ATRX	1.37713	2.09e-06	0.0001426
ATP11B	1.01729	2.1e-06	0.0001426
ITGB6	1.11318	2.15e-06	0.0001446
FMO5	1.91806	2.27e-06	0.0001487
IPO7	1.11796	2.28e-06	0.0001487
IDH1	1.18544	2.29e-06	0.0001489
COPB1	1.15349	2.29e-06	0.0001489
TBC1D15	1.12554	2.3e-06	0.000149
MET	1.26637	2.33e-06	0.000149
SNX2	1.0702	2.34e-06	0.000149
RIOK2	1.01834	2.38e-06	0.0001507
TOPBP1	1.02359	2.43e-06	0.0001507
ZNF845	1.47572	2.46e-06	0.0001515
TTN	2.24335	2.47e-06	0.0001515
EIF3A	1.36057	2.48e-06	0.0001515
RAD50	1.34844	2.49e-06	0.0001515
FXR1	1.04558	2.53e-06	0.0001532
ZNF799	1.04044	2.57e-06	0.0001541
GFPT1	1.13271	2.57e-06	0.0001541
CLIP1	1.0023	2.62e-06	0.0001563
JMJD1C	1.42808	2.72e-06	0.0001585
IQGAP2	1.36686	2.73e-06	0.0001587
MIS18BP1	1.29999	2.74e-06	0.0001591
CHD1	1.39367	2.9e-06	0.0001659
CEP170	1.37297	2.91e-06	0.000166
SMC5	1.19315	2.92e-06	0.0001665
R3HCC1L	1.00582	3.04e-06	0.0001693
ZFC3H1	1.05599	3.13e-06	0.0001715
CHD9	1.18324	3.17e-06	0.0001724
XRN1	1.1441	3.2e-06	0.0001733
NIPBL	1.06203	3.21e-06	0.0001733
ITPR2	1.15707	3.22e-06	0.0001733
RNF19A	1.13708	3.24e-06	0.0001738
ZNF267	1.66749	3.25e-06	0.0001742
DIS3	1.2055	3.27e-06	0.0001746
RBAK	1.02162	3.4e-06	0.0001766
RSL1D1	1.04806	3.44e-06	0.0001767
ARID4A	1.23495	3.46e-06	0.0001769
LAMA2	1.53521	3.63e-06	0.0001833
MECOM	1.02733	3.73e-06	0.000186
CKAP2	1.07225	3.83e-06	0.0001901
FAM135A	1.03856	4.01e-06	0.0001962
NOL8	1.18223	4.2e-06	0.0002007
USP47	1.11064	4.21e-06	0.0002009
C5	1.13165	4.34e-06	0.0002043
PHF3	1.36081	4.58e-06	0.0002111
DDX52	1.09303	4.83e-06	0.0002156
LOC646813	1.02085	4.85e-06	0.0002164
NCL	1.24083	4.97e-06	0.000218
TTC3	1.08326	5.09e-06	0.0002214
ZNF146	1.15513	5.1e-06	0.0002214
SKIV2L2	1.04102	5.13e-06	0.0002214
FRK	1.15359	5.24e-06	0.0002241
ZCCHC6	1.21496	5.28e-06	0.0002246
RNF6	1.15245	5.32e-06	0.0002249
SLC7A2	1.12902	5.39e-06	0.0002264
SPG20	1.02409	5.49e-06	0.0002283
BAZ1A	1.32882	5.54e-06	0.0002296
TTC21B	1.23494	5.85e-06	0.000235
RLIM	1.11393	5.86e-06	0.000235
CFH	1.4682	5.95e-06	0.0002371
PIK3C2A	1.21784	6.06e-06	0.0002384
KPNA4	1.03051	6.25e-06	0.0002422
LOC100132686	1.00584	6.28e-06	0.0002425
DNAJC3	1.21478	6.44e-06	0.0002462
SUPT16H	1.07022	6.5e-06	0.0002477
CCDC141	1.91159	6.5e-06	0.0002477
HSP90AA1	1.63035	6.51e-06	0.0002477
DDX10	1.01023	6.53e-06	0.0002477
ZNF117	1.29089	6.76e-06	0.0002532
VPS13A	1.02871	6.82e-06	0.0002539
ACE2	1.15066	6.83e-06	0.0002539
WDR43	1.31	6.85e-06	0.0002543
ASCC3	1.13898	6.91e-06	0.0002553
ITSN2	1.01994	6.96e-06	0.0002567
USP53	1.23291	7.08e-06	0.0002588
ABCE1	1.1022	7.15e-06	0.0002603
CAND1	1.00302	7.68e-06	0.0002681
POLR2B	1.08481	7.85e-06	0.0002707
PSMD1	1.17846	7.9e-06	0.0002707
ZNF791	1.0474	7.94e-06	0.000271
IPO5	1.09839	8.04e-06	0.0002736
TOP2B	1.09333	8.07e-06	0.0002738
FAM35DP	1.03296	8.15e-06	0.0002754
FAM35BP	1.03296	8.15e-06	0.0002754
FAM35A	1.03296	8.15e-06	0.0002754
