# Supplementary material for: Epigenetic reprogramming drives endothelial dysfunction via neuropilin-1 in pulmonary hypertension
Source: Mol Med. 2025 Dec 16;31:336. doi: 10.1186/s10020-025-01386-0 (PMC12709837; doi:10.1186/s10020-025-01386-0)
Supplement: Supplementary file 3 — Supplementary Material 3. [file 10020_2025_1386_MOESM3_ESM.xlsx]

## Sheet: Control vs A485 (1)
Supplementary Table 3: Differentially expressed genes (A-485 vs vehicle).
gene_symbol	logFC	AveExpr	t	P.Value	adj.P.Val	B
VASN	3.89307	2.78261	33.1159	2.94e-11	1.23e-08	16.4076
FTL	2.03641	12.7493	30.5256	6.41e-11	1.89e-08	15.8347
HIST1H2AC	3.25683	3.82169	29.4017	9.18e-11	2.33e-08	15.4686
PDE2A	2.2657	6.03273	28.3002	1.32e-10	2.96e-08	15.0905
VSIR	2.46811	4.82424	26.9513	2.1e-10	3.78e-08	14.6447
HEG1	1.80535	9.2152	26.3207	2.64e-10	4.2e-08	14.3624
NANOS1	4.34812	2.06436	25.9549	3.01e-10	4.47e-08	14.1793
MIDN	1.88293	7.47082	25.5425	3.51e-10	4.87e-08	14.0595
CRISPLD2	5.95534	0.421476	24.9224	4.43e-10	5.99e-08	13.3572
ISYNA1	1.61986	6.5421	24.4897	5.24e-10	6.83e-08	13.6493
TRNP1	2.17778	6.85022	24.1073	6.08e-10	7.54e-08	13.4876
EFR3B	4.30722	2.46491	24.0585	6.2e-10	7.62e-08	13.549
CNNM4	1.89755	4.57321	23.2448	8.59e-10	9.64e-08	13.2114
HCN2	2.32719	3.29492	23.2041	8.74e-10	9.64e-08	13.236
NPTXR	3.41961	3.74856	23.1038	9.1e-10	9.82e-08	13.1863
HIST2H2BE	3.17913	2.33736	22.8877	9.95e-10	1.05e-07	13.085
FOXRED2	2.00043	6.08086	22.7135	1.07e-09	1.09e-07	12.9097
KLF2	1.50273	6.61276	22.6865	1.08e-09	1.1e-07	12.8841
GDF11	1.60574	5.69444	22.4975	1.17e-09	1.16e-07	12.8299
LFNG	2.46987	4.49986	22.4431	1.2e-09	1.16e-07	12.8709
DNM1	3.45708	1.73024	22.4087	1.22e-09	1.16e-07	12.8394
TLN2	3.10652	2.11465	22.3635	1.24e-09	1.16e-07	12.8585
CXXC5	2.48027	2.47728	22.0695	1.41e-09	1.26e-07	12.7561
PCYOX1	1.53791	7.47131	21.8893	1.52e-09	1.34e-07	12.516
HAP1	4.58335	0.350146	21.8446	1.55e-09	1.35e-07	12.3096
KCNC3	3.43806	1.7257	21.5458	1.76e-09	1.49e-07	12.4886
JUND	1.32508	6.69672	21.1983	2.06e-09	1.63e-07	12.2024
KIAA0513	1.56378	4.73271	21.1853	2.07e-09	1.63e-07	12.2888
DCXR	1.76343	6.34496	20.7794	2.48e-09	1.84e-07	12.0104
RASD1	2.43114	4.08716	20.7478	2.52e-09	1.84e-07	12.1246
SLC9A3R1	1.42211	5.30383	20.4571	2.88e-09	2.04e-07	11.904
HIST1H2BD	5.08436	2.12135	20.297	3.1e-09	2.15e-07	11.9691
SAT1	1.41644	9.74157	20.1915	3.26e-09	2.23e-07	11.717
DAG1	1.23236	8.36138	20.078	3.44e-09	2.31e-07	11.6477
PLK3	1.43709	6.3269	20.0081	3.55e-09	2.35e-07	11.6313
MANBA	1.49459	5.23964	19.8942	3.75e-09	2.42e-07	11.6299
FGFR3	2.67145	2.72283	19.7585	4e-09	2.53e-07	11.7166
ITPR1	1.54137	4.95405	19.7341	4.05e-09	2.54e-07	11.5696
PEG10	2.28812	4.53928	19.6796	4.15e-09	2.58e-07	11.5723
ADGRB2	2.9444	3.04155	19.56	4.4e-09	2.7e-07	11.6092
OGDH	1.17733	7.56916	19.4442	4.65e-09	2.82e-07	11.3248
STIM2	1.38934	4.77637	19.3641	4.84e-09	2.91e-07	11.3944
ABCB1	1.28893	6.66166	19.0866	5.54e-09	3.17e-07	11.1487
SYNM	1.79767	4.07346	19.0545	5.63e-09	3.17e-07	11.289
ABCA7	1.45248	5.46004	19.05	5.64e-09	3.17e-07	11.1817
ID1	1.29685	8.38299	19.0325	5.69e-09	3.18e-07	11.1097
SORBS1	2.01591	2.87411	19.018	5.73e-09	3.18e-07	11.3464
SLC2A1	1.30683	5.31061	19.0015	5.78e-09	3.18e-07	11.1666
APLP1	2.09704	4.39182	18.9901	5.81e-09	3.18e-07	11.2305
FAM222A	4.02987	1.80793	18.9807	5.84e-09	3.18e-07	11.3401
CYP26B1	1.68311	3.95825	18.9752	5.85e-09	3.18e-07	11.2569
NEU1	1.13491	7.10901	18.9293	5.99e-09	3.24e-07	11.0581
LAGE3	1.81196	4.70134	18.9255	6e-09	3.24e-07	11.1725
CKB	3.08968	2.87053	18.6555	6.87e-09	3.58e-07	11.1617
TBC1D8	1.09056	6.73213	18.4708	7.54e-09	3.87e-07	10.8173
ABCA2	1.2179	7.1211	18.4124	7.77e-09	3.96e-07	10.7793
BRI3BP	1.74733	4.06308	18.1772	8.77e-09	4.31e-07	10.8253
PTPRS	1.56231	5.76179	18.1221	9.02e-09	4.4e-07	10.6623
TGFBI	1.55874	8.3431	18.1119	9.07e-09	4.4e-07	10.6104
UNC5B	1.66762	3.65136	18.088	9.18e-09	4.43e-07	10.8111
GAREM1	2.40395	2.13133	18.059	9.32e-09	4.45e-07	10.8776
ASIC1	2.13304	2.64356	18.0313	9.46e-09	4.47e-07	10.8459
LZTS3	1.8018	4.80388	17.8108	1.06e-08	4.98e-07	10.5604
RRM2	1.3391	5.53831	17.6363	1.16e-08	5.31e-07	10.4043
C17orf51	1.31011	5.26598	17.5871	1.2e-08	5.38e-07	10.3967
IZUMO4	3.0531	2.3721	17.5834	1.2e-08	5.38e-07	10.6177
ESPN	1.88294	3.33867	17.5736	1.2e-08	5.39e-07	10.5535
FAM234A	1.24465	7.09658	17.4218	1.31e-08	5.76e-07	10.2232
RDH10	1.54473	4.76368	17.4067	1.32e-08	5.77e-07	10.3353
CHST2	1.57913	4.55665	17.3736	1.34e-08	5.83e-07	10.3343
NAAA	1.16094	5.24315	17.3728	1.34e-08	5.83e-07	10.276
CEMIP2	1.20215	7.82428	17.3531	1.35e-08	5.86e-07	10.1789
TXNRD1	1.10934	11.4484	17.3027	1.39e-08	6e-07	10.1853
TLL2	4.50391	-0.255071	17.2643	1.42e-08	6.09e-07	10.232
LBH	2.69153	1.64901	17.2196	1.46e-08	6.18e-07	10.4356
PDE3B	1.74904	3.33058	16.98	1.66e-08	6.81e-07	10.2187
ENG	1.11967	11.4468	16.9417	1.7e-08	6.89e-07	9.9737
DUSP1	1.13717	6.07518	16.7732	1.86e-08	7.39e-07	9.86976
EEFSEC	1.329	4.43897	16.7529	1.88e-08	7.42e-07	9.98383
TM7SF2	2.04117	4.64696	16.731	1.91e-08	7.49e-07	9.95165
TUFT1	1.5583	3.96639	16.5952	2.06e-08	7.91e-07	9.93553
TCF19	1.2851	5.01302	16.509	2.16e-08	8.16e-07	9.78591
ARMH4	2.45212	2.23386	16.4598	2.22e-08	8.26e-07	9.995
MAPK8IP1	2.41381	2.82697	16.4273	2.26e-08	8.38e-07	9.93686
KHK	2.46295	1.11289	16.4094	2.29e-08	8.44e-07	9.98205
RPS6KA1	1.53744	4.84366	16.373	2.33e-08	8.56e-07	9.71856
HS6ST1	1.31866	5.64411	16.3514	2.36e-08	8.65e-07	9.63941
SDC2	2.43569	1.14195	16.2355	2.53e-08	9.06e-07	9.88558
HIST2H2BC	1.59793	2.89944	16.1711	2.62e-08	9.29e-07	9.77882
PLS1	1.69748	3.93799	16.0766	2.77e-08	9.72e-07	9.62501
H1F0	1.29991	6.3169	16.0553	2.8e-08	9.78e-07	9.42089
COQ10A	1.5069	3.42958	16.0472	2.82e-08	9.8e-07	9.65721
NDRG1	1.08522	6.01005	16.023	2.86e-08	9.88e-07	9.41409
THOC6	1.56096	4.54307	16.0018	2.89e-08	9.95e-07	9.51838
ORAI1	1.01365	5.81863	15.9938	2.9e-08	9.97e-07	9.40659
BAIAP3	4.23241	2.50912	15.9453	2.99e-08	1.02e-06	9.67323
TMOD2	1.84351	3.96895	15.9399	3e-08	1.02e-06	9.53757
PNPLA2	1.26043	7.88671	15.9289	3.02e-08	1.02e-06	9.31796
SLC6A8	1.16001	6.54936	15.8947	3.08e-08	1.03e-06	9.31242
IMPDH2	0.963914	7.87817	15.873	3.12e-08	1.04e-06	9.28268
TECR	1.03636	6.3177	15.8227	3.21e-08	1.06e-06	9.27453
ZCCHC24	1.33898	5.20451	15.8125	3.23e-08	1.06e-06	9.3391
CDK5R1	1.75563	3.1405	15.7949	3.26e-08	1.06e-06	9.52903
CAPN5	1.1949	5.97853	15.7893	3.27e-08	1.06e-06	9.26858
MMP17	1.73685	3.90877	15.7867	3.28e-08	1.06e-06	9.44847
NECTIN1	1.20462	5.59141	15.7585	3.33e-08	1.08e-06	9.27359
EPHX1	1.02424	6.82466	15.7194	3.41e-08	1.1e-06	9.19448
PHLDA1	1.09147	6.95945	15.6802	3.49e-08	1.12e-06	9.16699
TMEM158	2.98972	0.851908	15.5968	3.67e-08	1.17e-06	9.51032
ASAH1	1.23233	5.99686	15.5345	3.81e-08	1.2e-06	9.10462
MAN1A1	1.15357	6.08303	15.4565	3.99e-08	1.25e-06	9.04994
RARB	1.15265	5.33837	15.4097	4.11e-08	1.27e-06	9.07003
UXS1	0.982834	6.21791	15.4072	4.11e-08	1.27e-06	9.01185
PODXL	0.922308	8.48917	15.3891	4.16e-08	1.28e-06	8.97404
ALDOC	1.49414	4.00614	15.3752	4.19e-08	1.28e-06	9.17749
ZER1	0.975888	6.44047	15.3645	4.22e-08	1.29e-06	8.9757
MT-TP	1.20643	5.00506	15.3293	4.31e-08	1.31e-06	9.0476
METRN	1.55649	4.90247	15.2654	4.48e-08	1.36e-06	9.01563
PC	1.51278	4.66808	15.1909	4.69e-08	1.4e-06	8.98962
NPHP4	1.12019	4.64884	15.0966	4.97e-08	1.48e-06	8.92968
CSMD2	4.33841	-1.52124	15.0806	5.02e-08	1.48e-06	8.79685
NKX3-1	2.84269	0.992287	14.977	5.35e-08	1.56e-06	9.14352
DGCR2	1.0224	7.33952	14.9382	5.48e-08	1.59e-06	8.67647
NID2	1.47659	4.51643	14.9348	5.49e-08	1.59e-06	8.83613
DTWD2	1.74618	2.01902	14.8724	5.71e-08	1.64e-06	9.04145
MAPT	2.78542	0.855008	14.8593	5.76e-08	1.65e-06	9.06977
COQ8A	1.21842	4.35914	14.8527	5.78e-08	1.65e-06	8.79783
TGM2	1.03298	11.9772	14.8509	5.79e-08	1.65e-06	8.66209
FER1L4	1.17113	4.70386	14.8499	5.79e-08	1.65e-06	8.76063
ZNF114	2.30486	2.60148	14.8348	5.85e-08	1.65e-06	8.96937
ARHGAP39	1.20645	4.0464	14.6668	6.5e-08	1.8e-06	8.70743
ZBTB11	1.22575	5.50008	14.6625	6.51e-08	1.8e-06	8.56075
MPHOSPH9	1.33168	4.98263	14.6465	6.58e-08	1.81e-06	8.5963
QSOX2	0.980004	6.25898	14.5928	6.81e-08	1.86e-06	8.46691
MEST	1.14221	5.63621	14.5918	6.81e-08	1.86e-06	8.50202
C1orf226	1.15038	4.63821	14.5624	6.94e-08	1.89e-06	8.57328
BAIAP2	1.51855	4.95141	14.5424	7.03e-08	1.9e-06	8.52842
THEM6	1.17354	5.08488	14.5241	7.11e-08	1.92e-06	8.50316
STXBP1	0.977566	6.62188	14.5236	7.11e-08	1.92e-06	8.40698
ADCY9	0.99272	5.61735	14.5206	7.13e-08	1.92e-06	8.45468
CLGN	5.18865	-2.93549	14.494	7.25e-08	1.94e-06	7.94174
MAST2	0.890175	6.56639	14.4394	7.51e-08	2e-06	8.35041
TIMP1	0.871097	8.11216	14.4195	7.6e-08	2.02e-06	8.32053
RTL5	1.63579	3.51592	14.3603	7.9e-08	2.08e-06	8.55931
MMP15	1.30845	4.68939	14.3519	7.94e-08	2.08e-06	8.42359
ENDOD1	1.2953	6.36902	14.3475	7.96e-08	2.08e-06	8.2932
GPD1L	1.09191	5.23349	14.3313	8.05e-08	2.08e-06	8.35639
KLF5	2.00277	2.80374	14.3096	8.16e-08	2.1e-06	8.60059
EXT2	0.955759	7.65017	14.2785	8.33e-08	2.14e-06	8.22278
FARP2	0.906739	6.0431	14.2644	8.4e-08	2.15e-06	8.24967
CD59	1.00336	10.8665	14.2412	8.53e-08	2.18e-06	8.2278
KIAA0319L	1.00057	6.93846	14.2311	8.59e-08	2.18e-06	8.19662
LGMN	0.895059	7.04999	14.2206	8.65e-08	2.19e-06	8.1874
NEO1	4.12668	-0.332269	14.1943	8.8e-08	2.21e-06	8.57686
PITPNM3	1.43329	3.57401	14.1701	8.94e-08	2.24e-06	8.42209
ADGRA3	0.972977	5.91912	14.1123	9.28e-08	2.31e-06	8.14981
IDUA	1.02286	5.54636	14.0046	9.96e-08	2.45e-06	8.09976
TOR1B	0.869754	5.9493	13.9848	1.01e-07	2.47e-06	8.05763
NEAT1	1.50227	10.3416	13.9617	1.02e-07	2.49e-06	8.02328
ACSL1	1.00406	5.80209	13.9409	1.04e-07	2.52e-06	8.03554
NRGN	1.10356	5.08233	13.9196	1.05e-07	2.54e-06	8.08102
LINC01537	3.1356	-0.107496	13.8725	1.09e-07	2.6e-06	8.4037
SAMHD1	1.11404	5.82	13.8707	1.09e-07	2.6e-06	7.98408
ABCA3	0.834105	7.81509	13.868	1.09e-07	2.6e-06	7.93112
CDC6	1.21054	4.53114	13.8394	1.11e-07	2.64e-06	8.08012
ARHGEF26	1.81575	2.51146	13.8106	1.13e-07	2.68e-06	8.28714
TRAPPC9	0.881773	5.76511	13.7759	1.16e-07	2.73e-06	7.91958
HIST1H2BC	3.29071	1.76806	13.7577	1.17e-07	2.75e-06	8.31889
ARRB2	1.17676	5.3375	13.7471	1.18e-07	2.76e-06	7.93323
H2AFX	0.985354	6.21399	13.7438	1.18e-07	2.76e-06	7.87098
DGAT1	1.03889	5.59713	13.7107	1.21e-07	2.81e-06	7.88492
BSN	3.46307	0.13523	13.6026	1.3e-07	2.98e-06	8.24838
SULF2	0.942135	5.61404	13.601	1.3e-07	2.98e-06	7.80376
THEMIS2	1.55133	2.72018	13.5933	1.31e-07	2.99e-06	8.11155
P3H2	1.52157	3.91399	13.5849	1.32e-07	2.99e-06	7.96796
RAB6B	1.51384	3.50666	13.568	1.33e-07	3.01e-06	8.00439
PRR7	1.20735	3.53359	13.5208	1.38e-07	3.06e-06	7.96706
TUBA4A	1.05329	4.39934	13.519	1.38e-07	3.06e-06	7.86331
CHAF1B	1.14167	3.97375	13.4868	1.41e-07	3.1e-06	7.8895
CREG1	1.16541	4.80482	13.485	1.41e-07	3.1e-06	7.79468
CLSTN1	0.816316	8.96635	13.4679	1.43e-07	3.13e-06	7.64641
ST3GAL1	0.806115	7.52668	13.4371	1.46e-07	3.17e-06	7.61776
PIGX	1.16465	4.0552	13.3862	1.51e-07	3.26e-06	7.80612
PLPPR2	1.05244	6.69887	13.3798	1.52e-07	3.27e-06	7.5871
ATP8A1	1.9872	2.31924	13.3631	1.53e-07	3.3e-06	7.99001
NSUN5P1	0.974773	4.86949	13.3505	1.55e-07	3.32e-06	7.68878
TIMELESS	0.862361	5.61802	13.3406	1.56e-07	3.34e-06	7.61157
HEXIM1	1.37976	6.12776	13.2901	1.61e-07	3.45e-06	7.54125
VWA1	2.37461	2.0248	13.2421	1.67e-07	3.56e-06	7.93283
ENO2	1.11798	5.40895	13.2172	1.7e-07	3.59e-06	7.53703
PITPNA	0.77085	7.77217	13.2018	1.72e-07	3.62e-06	7.44106
TPPP	2.83551	1.09237	13.193	1.73e-07	3.63e-06	7.96824
POLN	2.10037	2.072	13.1863	1.73e-07	3.64e-06	7.88786
OSBPL6	1.19267	4.60631	13.1401	1.79e-07	3.74e-06	7.55992
LRRC20	1.37746	3.8783	13.1294	1.8e-07	3.76e-06	7.63737
FZD9	2.68376	0.435902	13.124	1.81e-07	3.76e-06	7.93581
MMP1	3.40112	1.1493	13.1042	1.84e-07	3.8e-06	7.90223
CRMP1	0.904019	4.92797	13.0733	1.88e-07	3.87e-06	7.47539
TMEM38B	1.86082	3.87689	13.037	1.92e-07	3.95e-06	7.56828
ELOVL4	1.49123	2.87159	13.0256	1.94e-07	3.97e-06	7.68102
EVC	0.891493	6.00526	13.022	1.94e-07	3.97e-06	7.34554
ZNF703	1.15956	4.78741	13.0133	1.96e-07	3.99e-06	7.44476
PYGB	0.878211	7.97966	13.0072	1.97e-07	3.99e-06	7.29331
ICMT	0.778095	7.20482	12.9966	1.98e-07	4.02e-06	7.28922
CD320	1.04477	6.45566	12.9925	1.99e-07	4.02e-06	7.30276
PTPN13	1.53065	2.82483	12.948	2.05e-07	4.13e-06	7.62858
AP001107.9	2.22802	0.834143	12.9037	2.11e-07	4.24e-06	7.77432
NCAPH	1.18282	4.0152	12.9013	2.12e-07	4.24e-06	7.44853
VGLL3	1.22118	4.67479	12.8544	2.19e-07	4.36e-06	7.33566
CRTAP	0.780494	8.13186	12.8527	2.19e-07	4.36e-06	7.17498
ANGPTL4	1.13116	5.18126	12.8464	2.2e-07	4.37e-06	7.27684
PTK7	1.12124	5.09211	12.8456	2.2e-07	4.37e-06	7.28514
USP11	0.968709	5.75617	12.8064	2.27e-07	4.47e-06	7.1962
CYP2U1	1.62428	4.60982	12.7846	2.3e-07	4.54e-06	7.28924
MT2A	1.09321	10.3892	12.7371	2.38e-07	4.66e-06	7.11183
LGALS3BP	1.31829	3.40573	12.7269	2.4e-07	4.69e-06	7.39144
GALT	1.0617	4.75499	12.7227	2.41e-07	4.69e-06	7.22558
CLTCL1	1.06876	4.19789	12.6913	2.46e-07	4.78e-06	7.26502
DCUN1D2	0.996169	4.15941	12.6763	2.49e-07	4.82e-06	7.25813
NEK9	0.75771	7.34117	12.652	2.53e-07	4.89e-06	7.02147
NOS1AP	1.44515	2.93781	12.6357	2.56e-07	4.93e-06	7.37861
PIM1	1.41081	2.35578	12.6327	2.57e-07	4.94e-06	7.44579
ALDH3A2	0.811602	5.98029	12.5623	2.7e-07	5.16e-06	6.99121
CBX5	0.957407	7.20448	12.5065	2.81e-07	5.3e-06	6.90834
BRD2	0.728732	7.84899	12.499	2.83e-07	5.31e-06	6.89846
TSPAN14	0.747531	9.03465	12.4785	2.87e-07	5.37e-06	6.89026
TRIM28	0.789598	8.74652	12.4672	2.9e-07	5.4e-06	6.87782
CNNM3	0.955026	5.19827	12.4365	2.96e-07	5.51e-06	6.95531
IDH3A	0.941756	4.65032	12.4234	2.99e-07	5.53e-06	7.00287
CEP78	1.13572	4.98525	12.3998	3.04e-07	5.6e-06	6.94795
ALDH5A1	2.0203	0.508903	12.3873	3.07e-07	5.64e-06	7.4099
CHST12	0.944097	5.73106	12.3666	3.12e-07	5.71e-06	6.85269
AFG3L2	0.796449	5.83271	12.3626	3.13e-07	5.72e-06	6.84231
PLA2G15	0.829772	6.09387	12.3516	3.15e-07	5.76e-06	6.81782
CEP85	0.906949	5.04651	12.3417	3.18e-07	5.78e-06	6.89537
TMEM132B	4.2767	-1.01887	12.3212	3.23e-07	5.84e-06	7.28766
RHOBTB3	1.04019	7.2911	12.3197	3.23e-07	5.84e-06	6.75865
PRTG	1.19066	3.45766	12.3185	3.23e-07	5.84e-06	7.06729
SLC22A17	2.57059	1.99897	12.3074	3.26e-07	5.87e-06	7.23688
PLXNA1	0.818358	7.30055	12.2765	3.33e-07	5.96e-06	6.72386
TENT5C	2.52708	0.121457	12.2641	3.36e-07	6.01e-06	7.32294
PCSK5	1.01189	4.32089	12.2474	3.41e-07	6.08e-06	6.90108
CABLES2	1.15022	3.91907	12.2408	3.42e-07	6.09e-06	6.94624
TMEM201	0.974938	5.099	12.2276	3.46e-07	6.14e-06	6.79865
SPIRE2	2.00152	1.72387	12.2139	3.49e-07	6.19e-06	7.1937
POLE	0.919155	6.12908	12.1948	3.54e-07	6.25e-06	6.69005
DUBR	1.39787	3.43223	12.1816	3.58e-07	6.3e-06	6.96179
AC015813.6	1.67099	2.16599	12.1593	3.64e-07	6.37e-06	7.10207
FGFRL1	0.799036	6.69538	12.1495	3.67e-07	6.41e-06	6.63176
UBE2D4	1.09147	3.64767	12.1209	3.74e-07	6.52e-06	6.88534
AHCY	0.759061	7.55625	12.1072	3.78e-07	6.57e-06	6.5849
ADCY1	3.6946	0.241447	12.096	3.82e-07	6.61e-06	7.1986
MCM4	0.914003	6.38553	12.0819	3.86e-07	6.65e-06	6.58684
PELI3	1.24502	3.14635	11.9744	4.18e-07	7.08e-06	6.83183
RABIF	0.924943	4.81902	11.9737	4.18e-07	7.08e-06	6.62229
ABCC10	1.08916	6.18832	11.9629	4.22e-07	7.12e-06	6.49793
ORC6	0.980296	4.14461	11.9333	4.32e-07	7.25e-06	6.66882
DUSP6	0.727952	6.89188	11.9329	4.32e-07	7.25e-06	6.44991
SUN1	0.756398	7.6284	11.9185	4.36e-07	7.29e-06	6.42974
TUBB4B	0.88906	8.96903	11.9101	4.39e-07	7.32e-06	6.42944
MT3	5.56362	-2.21792	11.9076	4.4e-07	7.32e-06	6.78996
ANTXR1	0.909968	5.09039	11.9067	4.4e-07	7.32e-06	6.53833
YWHAH	0.759903	6.97541	11.9057	4.41e-07	7.32e-06	6.42589
MINPP1	0.905194	5.83462	11.8823	4.49e-07	7.43e-06	6.45195
LPCAT4	1.05024	6.00556	11.8813	4.49e-07	7.43e-06	6.44031
INTS7	1.09434	4.66245	11.8482	4.6e-07	7.57e-06	6.53663
EXOC6B	0.784556	6.87855	11.8396	4.64e-07	7.61e-06	6.37289
SLC2A13	1.74983	3.26476	11.8301	4.67e-07	7.64e-06	6.69922
NCAPD3	0.874224	5.70982	11.8025	4.77e-07	7.75e-06	6.39481
LMO4	0.910866	4.64838	11.7998	4.78e-07	7.76e-06	6.49818
RNF24	0.968795	4.76348	11.7555	4.94e-07	7.99e-06	6.44844
MT-ND6	0.869275	10.3023	11.7455	4.98e-07	8.05e-06	6.31122
MYBL1	2.12844	2.19815	11.7289	5.05e-07	8.14e-06	6.75379
AP000769.1	3.05094	0.979998	11.7271	5.05e-07	8.14e-06	6.88006
BMP2	0.854833	5.88099	11.71	5.12e-07	8.24e-06	6.30533
SLC26A6	1.09381	5.19131	11.7086	5.13e-07	8.24e-06	6.36351
TBCD	0.709941	7.14124	11.7046	5.14e-07	8.24e-06	6.25574
NAGA	0.76824	6.14662	11.7042	5.14e-07	8.24e-06	6.28515
SYN1	2.90248	0.235837	11.6799	5.24e-07	8.37e-06	6.8825
GCLC	0.905462	5.09838	11.6735	5.27e-07	8.4e-06	6.34375
OCEL1	1.31013	4.11941	11.651	5.36e-07	8.52e-06	6.43866
HSPA1B	1.3015	4.50514	11.6365	5.42e-07	8.58e-06	6.37867
HLTF	1.01338	5.65216	11.6354	5.43e-07	8.58e-06	6.25955
PARD6A	1.72211	1.82773	11.6332	5.44e-07	8.58e-06	6.72059
ERVK13-1	1.19056	3.99747	11.5876	5.63e-07	8.83e-06	6.40141
GBA	0.757825	6.69041	11.5857	5.64e-07	8.83e-06	6.16444
ITM2B	0.735198	8.80758	11.5763	5.68e-07	8.87e-06	6.14798
SKI	0.736586	7.4965	11.5634	5.74e-07	8.94e-06	6.13318
PDE4DIP	0.930961	5.29046	11.5487	5.81e-07	9e-06	6.219
RHPN2	1.36988	4.14216	11.542	5.84e-07	9.03e-06	6.34415
PITHD1	0.85878	5.44613	11.5301	5.89e-07	9.09e-06	6.18843
CHCHD7	0.849311	4.76846	11.5297	5.89e-07	9.09e-06	6.25832
ITPK1	0.858025	6.2584	11.5198	5.94e-07	9.13e-06	6.12396
DUSP4	0.823081	6.22277	11.4789	6.13e-07	9.37e-06	6.09072
CCDC69	0.956379	4.67266	11.4754	6.15e-07	9.39e-06	6.22308
SLX4	0.943059	4.57754	11.4579	6.24e-07	9.5e-06	6.21931
CHPF	2.80365	1.57987	11.4139	6.46e-07	9.78e-06	6.56863
TMEM59L	2.08461	2.18376	11.4092	6.48e-07	9.8e-06	6.49196
GMNN	0.927978	4.1276	11.3893	6.59e-07	9.92e-06	6.21652
RALGPS1	1.32024	3.12308	11.3844	6.61e-07	9.94e-06	6.3466
ALAD	0.811312	6.19645	11.3767	6.65e-07	9.98e-06	6.00438
CPE	2.8338	-1.05512	11.3714	6.68e-07	1e-05	6.60656
MALAT1	0.69603	8.3379	11.3633	6.72e-07	1.01e-05	5.96166
ZNF445	0.751018	5.46089	11.3468	6.81e-07	1.01e-05	6.03035
RNASEH2C	1.11886	5.54094	11.3245	6.93e-07	1.03e-05	6.00382
ZFYVE28	0.881923	4.79132	11.3222	6.95e-07	1.03e-05	6.07861
WDR97	2.45169	2.35156	11.3116	7e-07	1.03e-05	6.38801
C11orf24	0.905247	4.81834	11.2996	7.07e-07	1.04e-05	6.05608
GSR	0.701602	6.4449	11.2977	7.08e-07	1.04e-05	5.92566
ESCO2	1.13363	3.3882	11.2804	7.18e-07	1.05e-05	6.22267
TTLL7	1.06957	3.61069	11.2444	7.39e-07	1.08e-05	6.16178
CELSR2	1.33947	3.16702	11.2329	7.46e-07	1.09e-05	6.21159
ATP6V0E2	1.04647	5.6624	11.2195	7.54e-07	1.1e-05	5.90259
CDT1	1.01112	4.27577	11.196	7.68e-07	1.12e-05	6.03124
LDLRAP1	0.754749	5.46259	11.172	7.84e-07	1.13e-05	5.87864
AC093323.1	0.950074	3.69757	11.1703	7.85e-07	1.13e-05	6.08601
ENPP1	1.58611	3.35962	11.1689	7.85e-07	1.13e-05	6.13068
SARM1	1.58917	1.48189	11.1629	7.89e-07	1.14e-05	6.37028
DZIP1	0.815143	5.87641	11.1506	7.97e-07	1.15e-05	5.82657
NFRKB	0.74348	5.82368	11.1477	7.99e-07	1.15e-05	5.82772
DENND6A	0.998258	5.20562	11.1465	8e-07	1.15e-05	5.88145
GPR155	1.30933	3.38337	11.1455	8e-07	1.15e-05	6.10725
PIM3	0.968978	8.03696	11.1309	8.1e-07	1.16e-05	5.75837
MCM6	0.746473	5.74824	11.1245	8.14e-07	1.16e-05	5.81293
PABPC1L	1.08498	4.50944	11.1158	8.2e-07	1.17e-05	5.93242
CENPU	1.30932	4.0861	11.1126	8.22e-07	1.17e-05	5.98331
FRMD8	0.8037	7.04784	11.1014	8.3e-07	1.18e-05	5.73871
RET	4.93245	-1.72048	11.0992	8.31e-07	1.18e-05	6.328
ZNF70	0.948543	3.65227	11.093	8.35e-07	1.18e-05	6.02505
LAMA5	0.920332	9.6374	11.0871	8.39e-07	1.19e-05	5.73687
SLC5A3	1.19877	4.18074	11.0579	8.59e-07	1.21e-05	5.92301
ANO8	0.96813	4.55876	11.0526	8.63e-07	1.21e-05	5.87113
DOCK5	0.83823	6.18106	11.0393	8.72e-07	1.23e-05	5.71105
SLC45A1	1.56722	2.55862	11.0379	8.74e-07	1.23e-05	6.12591
MCM10	1.04436	3.57485	11.0348	8.76e-07	1.23e-05	5.98491
CLBA1	1.10387	3.63825	11.0301	8.79e-07	1.23e-05	5.97206
SLC44A1	0.896014	7.5395	11.0301	8.79e-07	1.23e-05	5.67077
TENT4B	0.967682	4.53312	11.0253	8.83e-07	1.23e-05	5.85014
PI4KA	0.710824	7.071	11.0183	8.88e-07	1.24e-05	5.66504
MTHFD2	0.786737	5.95252	11.018	8.88e-07	1.24e-05	5.70506
RAB3A	2.09393	1.98096	11.0149	8.9e-07	1.24e-05	6.18407
AQP3	2.18538	0.266326	11.01	8.94e-07	1.24e-05	6.34669
TOX2	0.838501	5.2417	11.0025	8.99e-07	1.25e-05	5.75115
CAMK4	1.31017	2.50033	11.0017	9e-07	1.25e-05	6.10257
GMCL1	0.949272	4.9745	10.9964	9.04e-07	1.25e-05	5.77406
GLRB	1.36447	3.45774	10.976	9.19e-07	1.27e-05	5.94941
NCKIPSD	1.23936	5.0534	10.9668	9.26e-07	1.28e-05	5.73928
LRP4	1.52716	1.78768	10.9502	9.38e-07	1.29e-05	6.15288
PYCR3	1.00754	3.85075	10.9413	9.45e-07	1.3e-05	5.86479
EEPD1	4.16311	-1.45942	10.9335	9.51e-07	1.3e-05	6.23701
CALM1	0.771039	8.88158	10.9314	9.53e-07	1.3e-05	5.58829
TLCD1	1.76334	1.25939	10.9285	9.55e-07	1.3e-05	6.19619
GDE1	0.7314	6.62512	10.9202	9.62e-07	1.31e-05	5.5879
SH3GLB2	1.01097	6.79951	10.9054	9.74e-07	1.33e-05	5.56995
RAB26	1.98503	2.47416	10.8993	9.79e-07	1.33e-05	6.01698
CRACR2B	1.49929	3.79768	10.8806	9.94e-07	1.35e-05	5.81841
KAZN	2.16622	0.101159	10.8788	9.95e-07	1.35e-05	6.24539
ROPN1L	2.4698	0.180146	10.8785	9.96e-07	1.35e-05	6.2419
ENSA	0.72756	7.25869	10.8763	9.97e-07	1.35e-05	5.53621
PIP5KL1	2.11941	1.0629	10.8752	9.98e-07	1.35e-05	6.17168
CCNE1	1.03856	3.69635	10.8583	1.01e-06	1.37e-05	5.81256
HIST1H2BG	2.49689	-0.0938027	10.8537	1.02e-06	1.37e-05	6.23036
STMN3	1.70095	3.00709	10.8467	1.02e-06	1.37e-05	5.89707
AMIGO1	1.62592	2.37726	10.8369	1.03e-06	1.38e-05	5.97576
FEZ1	0.726174	5.57017	10.8366	1.03e-06	1.38e-05	5.57216
RSPH3	1.09976	3.59778	10.822	1.04e-06	1.39e-05	5.79398
DNAJC1	0.82502	5.10972	10.8042	1.06e-06	1.41e-05	5.58824
GNB1L	1.23105	2.76994	10.7823	1.08e-06	1.43e-05	5.87276
SFRP1	3.20948	1.60125	10.7812	1.08e-06	1.43e-05	6.02944
GATA6	0.679336	5.96934	10.7766	1.08e-06	1.44e-05	5.48833
HES6	2.01485	2.57033	10.764	1.09e-06	1.45e-05	5.88444
SLC38A3	4.84188	-1.50868	10.7506	1.11e-06	1.46e-05	6.0916
EPHA2	0.750087	8.97257	10.7503	1.11e-06	1.46e-05	5.42684
HAUS3	0.853618	4.15039	10.7278	1.13e-06	1.48e-05	5.6339
NEIL3	1.33529	2.04639	10.7277	1.13e-06	1.48e-05	5.92519
TUB	2.33374	1.71613	10.7204	1.14e-06	1.49e-05	5.96199
SLC25A1	1.02696	7.1579	10.7071	1.15e-06	1.5e-05	5.38487
MSH6	0.694889	6.0358	10.6935	1.16e-06	1.52e-05	5.40908
MTFMT	0.974632	3.85977	10.6857	1.17e-06	1.52e-05	5.63553
NABP1	0.813712	6.34624	10.6557	1.2e-06	1.55e-05	5.35932
TOM1L2	0.694272	7.11395	10.654	1.2e-06	1.55e-05	5.33712
HCFC1R1	1.44446	4.3183	10.6424	1.21e-06	1.57e-05	5.53476
ACAP3	1.13843	6.89706	10.6333	1.22e-06	1.58e-05	5.32205
EML1	0.73583	5.92314	10.629	1.23e-06	1.58e-05	5.35736
CYP46A1	3.2493	-0.0825862	10.5893	1.27e-06	1.63e-05	6.00964
HTT	0.650235	7.0883	10.584	1.27e-06	1.63e-05	5.27348
B4GAT1	0.743612	5.97377	10.5733	1.28e-06	1.64e-05	5.30326
HIST3H2A	1.38563	3.10545	10.5698	1.29e-06	1.65e-05	5.63581
FGFR1	0.692174	7.28256	10.5458	1.31e-06	1.68e-05	5.23595
PLXNA3	0.793107	7.74801	10.5341	1.33e-06	1.69e-05	5.22224
EIF2B3	0.77554	4.83129	10.533	1.33e-06	1.69e-05	5.37287
RPS6KA6	1.41397	1.97886	10.5306	1.33e-06	1.69e-05	5.75902
GSE1	0.798099	4.82507	10.5266	1.34e-06	1.7e-05	5.36776
P3H1	0.616272	7.83407	10.5205	1.34e-06	1.7e-05	5.20946
ADI1	0.674976	6.69317	10.51	1.36e-06	1.72e-05	5.21385
PSAT1	1.24731	4.57532	10.5077	1.36e-06	1.72e-05	5.3798
ULK2	0.742528	5.29552	10.498	1.37e-06	1.73e-05	5.29049
GPRC5B	0.723604	7.09781	10.4857	1.38e-06	1.74e-05	5.18284
KLHL22	0.796976	5.03127	10.4749	1.4e-06	1.75e-05	5.29699
LIFR	1.05539	6.09488	10.4736	1.4e-06	1.75e-05	5.20436
TTLL12	0.709361	6.61744	10.452	1.42e-06	1.78e-05	5.16249
ALKBH5	0.671811	6.1713	10.4503	1.43e-06	1.78e-05	5.17871
GPX3	1.46462	3.12945	10.4428	1.44e-06	1.79e-05	5.51689
TSPAN33	1.79954	0.613125	10.428	1.45e-06	1.81e-05	5.82791
HDAC3	0.694149	5.91038	10.426	1.46e-06	1.81e-05	5.17133
INA	2.3426	-0.40449	10.4225	1.46e-06	1.81e-05	5.87539
TSPY26P	1.33028	2.35408	10.4162	1.47e-06	1.82e-05	5.60295
CCSAP	1.15534	3.12284	10.4051	1.48e-06	1.83e-05	5.48322
NETO2	0.741543	5.41664	10.3869	1.51e-06	1.85e-05	5.17569
DYNLRB1	0.623347	6.56253	10.3827	1.51e-06	1.86e-05	5.09975
KIAA0930	0.664543	6.48291	10.3764	1.52e-06	1.86e-05	5.09665
CCNE2	1.27465	2.64569	10.3304	1.58e-06	1.93e-05	5.48234
NOMO1	0.647633	7.95116	10.3245	1.59e-06	1.93e-05	5.0272
PGM1	0.901455	4.28152	10.3071	1.61e-06	1.96e-05	5.23129
FUCA1	0.841075	4.87015	10.3025	1.62e-06	1.96e-05	5.15501
DUSP5	1.14208	3.68304	10.3024	1.62e-06	1.96e-05	5.30947
HIST2H2BD	2.13301	1.1222	10.2966	1.63e-06	1.97e-05	5.65756
DTL	1.27578	3.90365	10.2952	1.63e-06	1.97e-05	5.27159
C16orf45	1.05079	4.02614	10.2808	1.65e-06	1.99e-05	5.24111
MT-ND5	0.849474	11.8074	10.2674	1.67e-06	2.01e-05	5.02342
GLB1	0.633931	7.55643	10.2565	1.69e-06	2.02e-05	4.96451
VAT1L	1.625	0.785017	10.2552	1.69e-06	2.02e-05	5.65799
CMSS1	0.8767	4.12094	10.2472	1.7e-06	2.03e-05	5.1967
POLQ	1.28272	3.258	10.2405	1.71e-06	2.03e-05	5.31204
TMEM18	0.822011	4.55557	10.2376	1.71e-06	2.04e-05	5.13142
SOCS7	0.805242	4.65529	10.2211	1.74e-06	2.06e-05	5.10387
SYT11	0.678812	6.30659	10.211	1.75e-06	2.07e-05	4.94849
TGOLN2	0.624846	9.03198	10.2075	1.76e-06	2.08e-05	4.92561
SEMA4F	1.15081	4.2443	10.204	1.76e-06	2.08e-05	5.13963
TTC3	0.996674	8.37156	10.197	1.77e-06	2.09e-05	4.90855
PARP1	0.611127	7.5266	10.1943	1.78e-06	2.09e-05	4.90599
TUBG2	0.87581	5.18143	10.1895	1.79e-06	2.1e-05	5.01451
PAQR4	1.43513	3.89798	10.1859	1.79e-06	2.11e-05	5.17009
H6PD	0.646215	7.31439	10.1846	1.79e-06	2.11e-05	4.89847
ID2	1.08416	3.02515	10.1832	1.8e-06	2.11e-05	5.29149
PLCG2	0.784523	4.81848	10.1784	1.8e-06	2.11e-05	5.04439
C1QTNF1	0.894764	3.76466	10.1715	1.81e-06	2.12e-05	5.17544
PRUNE1	0.873887	4.06238	10.1707	1.82e-06	2.12e-05	5.13282
ARHGAP26	0.850432	5.12221	10.1698	1.82e-06	2.12e-05	5.00222
ABHD12	0.638351	5.89833	10.1669	1.82e-06	2.13e-05	4.92921
GPRIN1	0.988871	3.69781	10.1655	1.82e-06	2.13e-05	5.1793
CLSPN	1.45888	3.88857	10.1621	1.83e-06	2.13e-05	5.14907
FOXA1	0.729079	5.20961	10.1569	1.84e-06	2.14e-05	4.98062
POLG2	0.916024	4.18667	10.1484	1.85e-06	2.15e-05	5.09485
FLRT3	2.19404	0.56195	10.1424	1.86e-06	2.16e-05	5.57871
NFATC3	0.776118	4.67011	10.1407	1.86e-06	2.16e-05	5.02618
TEX2	0.673734	6.08243	10.1378	1.87e-06	2.16e-05	4.89021
DYNLL2	0.784848	6.36182	10.1377	1.87e-06	2.16e-05	4.87659
CDK1	0.761263	4.97384	10.1284	1.88e-06	2.17e-05	4.97932
URB1	0.625122	6.1722	10.1111	1.91e-06	2.2e-05	4.86004
KIF1A	4.91031	-1.30627	10.0999	1.93e-06	2.22e-05	5.5839
FAM69A	2.37281	0.207044	10.087	1.95e-06	2.24e-05	5.5581
TMED8	0.719854	5.20222	10.0855	1.96e-06	2.24e-05	4.91359
AKR7A2	0.880947	6.01441	10.0812	1.96e-06	2.25e-05	4.8403
PRRG1	0.939343	5.8675	10.0656	1.99e-06	2.27e-05	4.83487
HMGA1	0.955662	10.957	10.0611	2e-06	2.27e-05	4.8144
ZNF367	1.02348	3.3784	10.055	2.01e-06	2.28e-05	5.12062
UBE2O	0.705542	6.09355	10.0529	2.01e-06	2.29e-05	4.80867
EFCAB12	2.81337	-0.889715	10.0507	2.02e-06	2.29e-05	5.55681
HTRA1	0.654135	6.99976	10.0369	2.04e-06	2.31e-05	4.76195
SIRT4	2.16223	0.433814	10.0268	2.06e-06	2.33e-05	5.48592
RNPEP	0.685789	6.27453	10.0237	2.07e-06	2.33e-05	4.77158
GRK5	0.709186	5.47641	9.99898	2.11e-06	2.37e-05	4.80335
ZCCHC14	0.729893	5.85944	9.99289	2.12e-06	2.38e-05	4.76572
KIF3A	0.9443	4.98245	9.99032	2.13e-06	2.38e-05	4.84655
HOMER1	1.7621	1.65742	9.98648	2.14e-06	2.39e-05	5.3045
ASF1B	0.975395	4.61551	9.97751	2.15e-06	2.41e-05	4.87723
SLC9A3R2	1.00584	7.53034	9.97462	2.16e-06	2.41e-05	4.69608
RECK	0.781278	6.96443	9.97221	2.16e-06	2.41e-05	4.7004
ZNF252P	0.90094	3.65434	9.96994	2.17e-06	2.42e-05	5.00009
ABHD11	1.05157	3.67482	9.96454	2.18e-06	2.43e-05	4.99198
AKAP5	1.89548	0.650185	9.96112	2.18e-06	2.43e-05	5.40524
FBXO31	0.725427	5.35201	9.94183	2.22e-06	2.47e-05	4.76037
C7orf26	0.792161	5.3683	9.93988	2.23e-06	2.47e-05	4.75685
FANCA	0.86532	4.39943	9.91828	2.27e-06	2.51e-05	4.8473
PLBD2	0.60364	8.11309	9.91816	2.27e-06	2.51e-05	4.64036
PDE6D	0.741821	4.34182	9.91787	2.27e-06	2.51e-05	4.85436
HIST1H2BK	1.05372	2.85984	9.91022	2.29e-06	2.52e-05	5.05731
SLC48A1	0.720009	5.43143	9.90408	2.3e-06	2.53e-05	4.71613
SMYD3	0.93018	4.36925	9.89156	2.32e-06	2.55e-05	4.82537
CASC4	0.762961	6.77261	9.88866	2.33e-06	2.56e-05	4.62377
ITGB4	0.811839	7.12996	9.88718	2.33e-06	2.56e-05	4.61538
BRIP1	1.18448	3.22951	9.8796	2.35e-06	2.57e-05	4.97458
E2F1	1.31482	4.40763	9.84726	2.42e-06	2.64e-05	4.77758
TYSND1	1.09084	4.66684	9.8469	2.42e-06	2.64e-05	4.74487
ISCA1	0.678284	4.87749	9.82845	2.46e-06	2.67e-05	4.70203
PCDHGA3	1.64314	1.15223	9.82685	2.46e-06	2.67e-05	5.22151
ZKSCAN2	0.840635	3.59386	9.82017	2.48e-06	2.69e-05	4.86474
MAFA	3.27734	-1.25908	9.80969	2.5e-06	2.71e-05	5.33899
C21orf58	1.00964	3.71701	9.80013	2.52e-06	2.72e-05	4.82749
DAAM1	0.798743	5.20872	9.79145	2.54e-06	2.74e-05	4.62915
AC007388.1	1.08441	2.4066	9.77117	2.59e-06	2.79e-05	4.9914
PPM1H	1.34774	2.16837	9.76337	2.61e-06	2.8e-05	5.0197
SMPD1	0.628416	7.85511	9.7361	2.67e-06	2.86e-05	4.46246
TUBGCP5	0.987844	4.69008	9.72853	2.69e-06	2.88e-05	4.62653
PHLPP1	0.741796	4.90929	9.7039	2.75e-06	2.93e-05	4.57655
ITFG2	0.843275	4.27815	9.70232	2.76e-06	2.93e-05	4.65318
EBF3	1.2225	2.16753	9.69743	2.77e-06	2.94e-05	4.95627
CCNF	0.798431	5.06695	9.69572	2.77e-06	2.94e-05	4.55067
GABRE	0.843169	4.67386	9.69327	2.78e-06	2.95e-05	4.59387
PCNA	0.723756	6.46732	9.67934	2.82e-06	2.98e-05	4.42818
SPAG9	0.705694	7.45061	9.67653	2.82e-06	2.98e-05	4.40554
ADRB2	1.35585	2.37852	9.67114	2.84e-06	2.99e-05	4.89887
APLP2	0.609556	11.4725	9.64529	2.9e-06	3.04e-05	4.41756
ATP6V0A1	0.616822	6.29532	9.64491	2.91e-06	3.04e-05	4.40117
NEMP1	0.764671	5.00345	9.63568	2.93e-06	3.06e-05	4.49849
MYO1D	0.570314	7.38483	9.60429	3.02e-06	3.14e-05	4.33438
FBXL5	0.772413	6.2388	9.58836	3.06e-06	3.19e-05	4.34759
SUGP2	0.655586	7.34027	9.58204	3.08e-06	3.2e-05	4.31263
GALNT2	0.671157	8.86245	9.58183	3.08e-06	3.2e-05	4.31593
BTBD11	2.10039	0.770885	9.57368	3.1e-06	3.21e-05	5.02913
ZNF385A	0.808247	4.17356	9.57243	3.11e-06	3.21e-05	4.5391
RNF114	0.638434	6.20174	9.57024	3.11e-06	3.22e-05	4.33133
NFIL3	0.978016	3.28053	9.55482	3.16e-06	3.26e-05	4.65059
BTRC	0.659408	5.79094	9.53426	3.22e-06	3.32e-05	4.32102
AP1S3	1.23212	2.57831	9.52919	3.23e-06	3.33e-05	4.72955
TBC1D24	0.873694	5.39017	9.52552	3.24e-06	3.33e-05	4.3476
CLCC1	0.68279	4.88847	9.52544	3.24e-06	3.33e-05	4.40206
NPC1	0.630188	6.47551	9.52405	3.25e-06	3.33e-05	4.27336
PACS1	0.573108	7.37265	9.51397	3.28e-06	3.36e-05	4.24426
SLC25A37	0.60397	6.83599	9.47783	3.39e-06	3.45e-05	4.21619
UBR3	0.935852	6.02614	9.47255	3.41e-06	3.47e-05	4.24311
MZF1	0.784885	5.38059	9.46904	3.42e-06	3.47e-05	4.29192
TUBB4A	4.11277	-2.91725	9.46572	3.43e-06	3.48e-05	4.87939
RFC5	0.774453	3.93596	9.46394	3.43e-06	3.48e-05	4.46457
TARBP1	0.771182	5.65686	9.46361	3.43e-06	3.48e-05	4.26087
IDH1	0.743025	6.59966	9.45762	3.45e-06	3.49e-05	4.20234
BAMBI	1.08092	3.75754	9.44705	3.49e-06	3.52e-05	4.47358
TIGD3	2.7627	-0.718223	9.44316	3.5e-06	3.53e-05	5.01535
IPO13	0.607787	5.82819	9.44115	3.51e-06	3.53e-05	4.2247
CSPG5	2.49522	0.435476	9.43235	3.53e-06	3.55e-05	4.93139
RASL11A	1.56772	1.73808	9.42831	3.55e-06	3.56e-05	4.75733
F10	2.04407	-0.495941	9.41967	3.58e-06	3.58e-05	4.98686
HPCAL1	0.581214	6.55124	9.41712	3.59e-06	3.58e-05	4.16302
CPNE3	0.883848	7.13761	9.41317	3.6e-06	3.59e-05	4.1454
ZNF488	4.00535	-2.97635	9.4126	3.6e-06	3.59e-05	4.8275
SLC29A2	1.33597	1.82065	9.39981	3.64e-06	3.62e-05	4.71707
DOP1B	0.787551	5.05921	9.39651	3.66e-06	3.63e-05	4.25304
AMFR	0.617531	6.77573	9.39101	3.67e-06	3.65e-05	4.13001
GAMT	1.16473	5.19512	9.38219	3.7e-06	3.68e-05	4.22362
TAF5	1.11272	3.22116	9.37277	3.74e-06	3.7e-05	4.47782
CILP2	5.11335	-2.43652	9.3709	3.74e-06	3.71e-05	4.86902
PRRT3	1.1442	3.03648	9.35397	3.8e-06	3.76e-05	4.48619
STX3	0.572742	6.29497	9.35219	3.81e-06	3.76e-05	4.10736
BCKDHB	0.764904	3.99093	9.33686	3.86e-06	3.81e-05	4.32873
CENPM	1.26081	2.93335	9.33458	3.87e-06	3.81e-05	4.4821
PPP2R3B	0.751207	4.52445	9.33419	3.87e-06	3.81e-05	4.25366
GPAA1	0.773794	6.87722	9.32044	3.92e-06	3.85e-05	4.05584
RHBDL3	5.10133	-2.48348	9.31402	3.95e-06	3.86e-05	4.81492
CLCN2	1.03048	2.76144	9.30558	3.98e-06	3.89e-05	4.47884
SLC41A2	1.06446	3.2921	9.30235	3.99e-06	3.9e-05	4.39639
INPP4A	0.745899	5.37849	9.28938	4.04e-06	3.94e-05	4.11015
CTGF	0.587091	12.2682	9.28286	4.07e-06	3.96e-05	4.06656
TIMP2	0.616716	9.79927	9.27905	4.08e-06	3.97e-05	4.02374
FAM111B	1.30356	4.10553	9.27759	4.09e-06	3.97e-05	4.25232
DUSP10	1.36363	0.958065	9.27647	4.09e-06	3.97e-05	4.71706
SLC25A22	0.830115	5.6107	9.27427	4.1e-06	3.98e-05	4.07285
SV2A	1.48588	1.49241	9.24897	4.2e-06	4.07e-05	4.61501
EIF5A2	0.839625	4.07873	9.24128	4.23e-06	4.09e-05	4.21907
PIGH	1.10743	3.34995	9.24062	4.23e-06	4.09e-05	4.32521
GNB5	0.78643	4.4471	9.23792	4.24e-06	4.1e-05	4.16558
IQSEC1	0.62956	5.08358	9.22697	4.29e-06	4.14e-05	4.07773
ULBP2	0.79279	3.8927	9.22362	4.3e-06	4.15e-05	4.2278
FBN1	0.65294	8.41381	9.21929	4.32e-06	4.16e-05	3.94409
MARS2	0.988624	3.28427	9.20968	4.36e-06	4.19e-05	4.30345
GTF3C1	0.547415	7.43098	9.20826	4.36e-06	4.19e-05	3.93309
HEXDC	0.766328	4.99049	9.19441	4.42e-06	4.24e-05	4.05477
ARAF	0.637915	6.42639	9.19109	4.44e-06	4.25e-05	3.93682
EIF4A3	0.584429	6.69206	9.18699	4.45e-06	4.26e-05	3.92361
RNF144A	1.90624	0.933803	9.17452	4.51e-06	4.31e-05	4.61935
EXO1	1.59857	3.11655	9.16853	4.53e-06	4.33e-05	4.28633
RRNAD1	0.857869	4.55752	9.16468	4.55e-06	4.34e-05	4.07621
AMD1	0.75204	6.25023	9.16356	4.55e-06	4.35e-05	3.91608
COL6A1	1.04497	5.66568	9.15229	4.6e-06	4.39e-05	3.9426
CPNE1	0.634259	7.02835	9.13537	4.68e-06	4.45e-05	3.86259
TUSC3	0.62258	4.98782	9.13114	4.7e-06	4.46e-05	3.98982
TEDC2	1.3089	2.78329	9.12651	4.72e-06	4.48e-05	4.29364
AC004233.3	4.37072	-1.82626	9.1247	4.73e-06	4.48e-05	4.70635
LRRC73	2.74055	-0.630273	9.12449	4.73e-06	4.48e-05	4.7135
TICRR	0.848649	3.59929	9.11876	4.75e-06	4.5e-05	4.16353
ADAMTS15	5.08585	-2.50279	9.11435	4.77e-06	4.5e-05	4.64063
MMP24OS	0.731405	5.55102	9.11219	4.78e-06	4.51e-05	3.91118
BACE1	0.657409	5.20257	9.11008	4.79e-06	4.51e-05	3.94406
SNPH	0.805473	4.97258	9.10954	4.79e-06	4.51e-05	3.96923
POLG	0.697434	6.87816	9.10569	4.81e-06	4.53e-05	3.83475
TARSL2	0.791712	3.71894	9.10478	4.82e-06	4.53e-05	4.13134
NFYA	0.665931	5.582	9.10013	4.84e-06	4.54e-05	3.89591
MFSD11	0.75892	4.72852	9.09832	4.85e-06	4.55e-05	3.98646
SCML2	1.68009	1.33503	9.09592	4.86e-06	4.56e-05	4.48407
ASPDH	1.82107	1.21256	9.09264	4.87e-06	4.57e-05	4.49843
IDS	0.708694	6.34505	9.0869	4.9e-06	4.59e-05	3.83222
MT1A	3.04905	0.777217	9.08543	4.91e-06	4.59e-05	4.55125
TESK2	1.27547	1.90195	9.08336	4.92e-06	4.59e-05	4.3872
BTD	0.713636	5.13904	9.07962	4.93e-06	4.61e-05	3.91943
LPCAT1	0.551247	6.93854	9.07587	4.95e-06	4.62e-05	3.80248
MACROD1	1.10504	3.69106	9.07529	4.95e-06	4.62e-05	4.10499
PMP22	0.624338	5.79163	9.07364	4.96e-06	4.62e-05	3.85094
PLD3	0.580517	8.56587	9.06816	4.99e-06	4.64e-05	3.78885
ABLIM2	2.63586	-0.128386	9.06249	5.02e-06	4.65e-05	4.62413
USP45	0.829828	4.2335	9.06233	5.02e-06	4.65e-05	4.01315
TCFL5	0.711745	4.47456	9.05541	5.05e-06	4.67e-05	3.97377
CTSV	1.55833	0.454035	9.05453	5.05e-06	4.67e-05	4.56012
PTPRA	0.628126	6.97758	9.0193	5.23e-06	4.82e-05	3.74263
N6AMT1	0.812387	3.69974	9.01672	5.24e-06	4.82e-05	4.04295
MICALL2	0.889345	6.2962	9.0142	5.26e-06	4.83e-05	3.75855
TAF4	0.681621	4.72281	9.01293	5.26e-06	4.84e-05	3.89829
CRTC1	0.824735	4.86867	9.00999	5.28e-06	4.85e-05	3.87771
ESYT1	0.546633	8.42232	9.00393	5.31e-06	4.87e-05	3.72044
CITED2	0.563726	6.95739	9.0025	5.31e-06	4.87e-05	3.72542
DDI2	0.624067	5.34366	9.00205	5.32e-06	4.87e-05	3.81664
NEDD9	0.565297	6.14768	9.00203	5.32e-06	4.87e-05	3.75314
ERV3-1	0.606566	6.42248	8.99246	5.37e-06	4.9e-05	3.73035
MLLT3	0.922503	3.77682	8.98468	5.41e-06	4.93e-05	3.99816
SNX18	0.629087	5.51069	8.97294	5.47e-06	4.98e-05	3.76962
ZMYND19	0.760316	4.80574	8.97199	5.47e-06	4.98e-05	3.84545
SLC1A4	1.06415	3.43722	8.95521	5.56e-06	5.05e-05	4.01806
ACYP2	1.21556	2.34864	8.94984	5.59e-06	5.08e-05	4.17968
STS	0.775881	4.27676	8.94706	5.61e-06	5.09e-05	3.88696
PLTP	0.779343	5.92213	8.94474	5.62e-06	5.09e-05	3.70651
HELZ2	0.7231	6.35065	8.93988	5.65e-06	5.12e-05	3.67797
MT-ND4L	0.623627	9.89228	8.93793	5.66e-06	5.12e-05	3.67076
CORO6	1.13575	4.06203	8.93597	5.67e-06	5.13e-05	3.90539
MYBL2	0.621421	5.92318	8.93478	5.68e-06	5.13e-05	3.69594
GLG1	0.527827	9.04164	8.91997	5.76e-06	5.19e-05	3.63911
RND3	0.704728	8.15036	8.91756	5.77e-06	5.2e-05	3.62802
CARD9	2.11035	0.402276	8.90218	5.86e-06	5.28e-05	4.41337
SIN3A	0.624447	5.97523	8.88895	5.93e-06	5.34e-05	3.64413
KCTD5	0.664913	5.6427	8.88694	5.95e-06	5.34e-05	3.66704
ITGA1	1.40173	2.27	8.88448	5.96e-06	5.35e-05	4.12435
LRPAP1	0.753157	7.76785	8.88409	5.96e-06	5.35e-05	3.59257
PLEKHB1	1.72387	0.884879	8.87424	6.02e-06	5.4e-05	4.32309
HIST1H4H	3.08559	1.17592	8.86882	6.05e-06	5.42e-05	4.27573
GBF1	0.516936	7.80992	8.86269	6.09e-06	5.44e-05	3.56975
BMPR1A	0.811129	4.49475	8.85017	6.16e-06	5.5e-05	3.75575
PRAF2	0.934948	4.47812	8.84967	6.17e-06	5.5e-05	3.75739
MCM3	0.700945	6.22694	8.8447	6.2e-06	5.52e-05	3.58292
BPHL	0.913067	3.63556	8.8431	6.21e-06	5.53e-05	3.87058
CEND1	3.23209	0.678329	8.83873	6.23e-06	5.55e-05	4.31475
ATAD2	0.781485	5.5814	8.83159	6.28e-06	5.58e-05	3.61372
MT-ND4	0.683861	12.4036	8.82854	6.3e-06	5.59e-05	3.59523
SLC12A2	0.695271	5.49191	8.82548	6.32e-06	5.6e-05	3.61555
KIAA0100	0.579414	7.87601	8.8156	6.38e-06	5.64e-05	3.51949
SCARB2	0.579068	8.65698	8.81463	6.38e-06	5.64e-05	3.52241
ELP1	0.636713	6.34693	8.79024	6.54e-06	5.76e-05	3.51931
MT-CO2	0.615831	11.8426	8.78813	6.55e-06	5.76e-05	3.54196
EIF4EBP2	0.687236	7.06611	8.78507	6.57e-06	5.77e-05	3.49315
ABCD3	0.810945	5.64576	8.78013	6.6e-06	5.79e-05	3.55317
GSS	0.708054	6.28772	8.7799	6.61e-06	5.79e-05	3.51098
ASB13	0.823163	3.93588	8.77623	6.63e-06	5.8e-05	3.75497
GCDH	0.914767	4.39933	8.77316	6.65e-06	5.82e-05	3.68645
DNAJB1	0.578335	6.47988	8.77088	6.66e-06	5.82e-05	3.49331
TMEM25	0.801329	4.84881	8.76904	6.68e-06	5.83e-05	3.62549
MFSD3	1.02387	4.70593	8.7669	6.69e-06	5.84e-05	3.6405
SLC9A3-AS1	1.45805	4.93818	8.76437	6.71e-06	5.85e-05	3.60999
IRF7	0.84497	4.49865	8.76261	6.72e-06	5.86e-05	3.66213
CNFN	2.51913	-1.49351	8.75125	6.8e-06	5.91e-05	4.36849
MAN1B1-DT	1.69157	0.632986	8.73548	6.9e-06	5.99e-05	4.21469
GALNT10	0.536312	8.31096	8.73529	6.9e-06	5.99e-05	3.43455
OSGIN1	0.9795	4.67518	8.73237	6.92e-06	5.99e-05	3.6074
FAM53B	0.823712	5.15475	8.72741	6.96e-06	6.02e-05	3.54573
TRIM2	0.787159	3.94671	8.72485	6.98e-06	6.03e-05	3.69856
ALDOA	0.834066	4.44461	8.72133	7e-06	6.04e-05	3.62509
CRY2	0.648512	4.48382	8.72027	7.01e-06	6.05e-05	3.61878
GSTT2B	1.07186	2.58379	8.71495	7.04e-06	6.07e-05	3.89572
HSPA12A	3.35074	-0.137987	8.70485	7.11e-06	6.11e-05	4.26855
MAST1	2.20277	0.472618	8.6993	7.15e-06	6.13e-05	4.1979
PDXP	1.41756	1.32816	8.69079	7.22e-06	6.18e-05	4.06804
CAPRIN2	0.539068	6.58895	8.69023	7.22e-06	6.18e-05	3.40281
PPP1R13B	0.610591	5.86752	8.65061	7.51e-06	6.39e-05	3.39627
RAB40B	0.706499	4.29053	8.64966	7.52e-06	6.4e-05	3.56879
SLC25A45	1.07622	2.5288	8.63109	7.66e-06	6.5e-05	3.81511
MGAT5	0.566683	7.30659	8.62933	7.67e-06	6.51e-05	3.32233
BEST1	2.87777	-0.0960741	8.62604	7.7e-06	6.53e-05	4.18447
GPX4	0.654212	8.75312	8.62309	7.72e-06	6.54e-05	3.31743
RAD54L	0.864401	2.88768	8.62133	7.73e-06	6.55e-05	3.74787
GCAT	0.991967	4.5837	8.61355	7.79e-06	6.58e-05	3.49099
PACSIN2	0.565239	7.02859	8.6132	7.8e-06	6.58e-05	3.30856
TST	0.685408	5.92008	8.60395	7.87e-06	6.63e-05	3.34207
KNL1	0.894391	4.80979	8.60301	7.88e-06	6.63e-05	3.45153
GPR157	1.12629	2.77745	8.59352	7.95e-06	6.69e-05	3.73526
NBPF1	0.760227	4.41767	8.5893	7.99e-06	6.72e-05	3.48633
TK1	0.963307	5.787	8.58849	7.99e-06	6.72e-05	3.33499
RTN3	0.593088	7.79709	8.58407	8.03e-06	6.74e-05	3.27013
CSE1L	0.74389	7.28718	8.57002	8.14e-06	6.82e-05	3.25803
MAN1C1	1.9492	-0.458119	8.56326	8.2e-06	6.85e-05	4.14982
SLC46A1	1.99724	-0.100478	8.55599	8.26e-06	6.9e-05	4.1129
CD99L2	0.57417	6.89098	8.55028	8.3e-06	6.93e-05	3.24272
ETV5	0.713904	5.7202	8.54652	8.34e-06	6.95e-05	3.29445
CLEC16A	0.56409	5.70291	8.54135	8.38e-06	6.98e-05	3.29023
C6orf89	0.553266	6.68613	8.53932	8.4e-06	6.99e-05	3.23593
ATG2A	0.59441	6.09036	8.53431	8.44e-06	7.02e-05	3.25554
ZFPM1	0.808509	3.63397	8.53029	8.47e-06	7.04e-05	3.53565
CLDND1	0.739054	5.94456	8.52542	8.52e-06	7.06e-05	3.25486
PYGO2	0.644442	5.4825	8.51422	8.61e-06	7.13e-05	3.28055
ZC3H10	0.745219	3.67178	8.50104	8.73e-06	7.21e-05	3.49806
DNAJC6	0.772745	3.92193	8.49806	8.75e-06	7.23e-05	3.45722
CASK	0.673809	4.3266	8.49738	8.76e-06	7.23e-05	3.39849
ZNF33A	0.690161	4.88439	8.46398	9.06e-06	7.45e-05	3.29084
FAM84B	0.684065	4.45075	8.4476	9.21e-06	7.56e-05	3.32728
GSTCD	0.828415	3.38294	8.44339	9.25e-06	7.59e-05	3.47903
SLC23A2	0.53517	6.18686	8.43964	9.29e-06	7.61e-05	3.1463
TMEM120B	0.714179	5.0232	8.43104	9.37e-06	7.67e-05	3.23831
NME3	0.918108	5.58553	8.42927	9.39e-06	7.67e-05	3.1775
SEH1L	0.722893	4.85332	8.42819	9.4e-06	7.68e-05	3.25518
CYB5D2	0.844045	5.15305	8.42328	9.45e-06	7.71e-05	3.21506
SCNN1D	0.863469	2.77798	8.4204	9.47e-06	7.71e-05	3.54749
RHBDF1	0.613749	7.04733	8.41632	9.51e-06	7.74e-05	3.09247
NT5DC1	0.580934	5.16967	8.41598	9.52e-06	7.74e-05	3.20515
IRX5	1.58176	0.6241	8.39917	9.68e-06	7.85e-05	3.8632
SRD5A1	0.771521	4.53828	8.39708	9.7e-06	7.86e-05	3.2601
REEP6	1.54267	1.93222	8.39463	9.73e-06	7.87e-05	3.6573
ROBO1	0.672037	5.26548	8.37319	9.94e-06	8.01e-05	3.14743
MDGA1	2.16382	0.515007	8.37025	9.97e-06	8.03e-05	3.84724
CDH4	0.587392	5.41577	8.36908	9.98e-06	8.03e-05	3.12722
RRP1B	0.538946	6.52671	8.35389	1.01e-05	8.14e-05	3.0366
RETSAT	0.521928	6.44185	8.3531	1.01e-05	8.14e-05	3.03894
RTL8A	0.571502	5.34527	8.34857	1.02e-05	8.17e-05	3.11162
LRP3	0.725561	4.83207	8.34479	1.02e-05	8.19e-05	3.16549
RPRD1A	0.708682	6.20075	8.34106	1.03e-05	8.22e-05	3.03635
FAM8A1	0.737015	5.69094	8.34031	1.03e-05	8.22e-05	3.06964
LRCH4	0.737331	4.95097	8.3362	1.03e-05	8.24e-05	3.14182
SERPINE2	1.29077	3.4991	8.33527	1.03e-05	8.24e-05	3.34231
CTIF	0.585416	6.70132	8.32578	1.04e-05	8.3e-05	2.99972
ZNF185	0.540379	7.04284	8.32282	1.05e-05	8.32e-05	2.9887
ABTB2	2.07318	0.664211	8.3222	1.05e-05	8.32e-05	3.77514
BCAS4	1.07647	2.40552	8.31163	1.06e-05	8.4e-05	3.48857
PNMA8A	1.16218	1.97631	8.30555	1.07e-05	8.44e-05	3.55275
MAPRE3	0.798374	4.55934	8.30554	1.07e-05	8.44e-05	3.15589
NIPAL1	1.1778	2.90594	8.29541	1.08e-05	8.52e-05	3.38979
TMEM50B	0.61537	5.31826	8.29367	1.08e-05	8.52e-05	3.05332
AC240274.1	0.865427	4.42195	8.28056	1.09e-05	8.63e-05	3.14615
VAT1	0.54342	9.82846	8.27698	1.1e-05	8.65e-05	2.95153
APMAP	0.569663	7.949	8.27513	1.1e-05	8.66e-05	2.92865
ING1	0.929371	3.72262	8.27512	1.1e-05	8.66e-05	3.24144
DMXL2	0.935773	4.79833	8.27319	1.1e-05	8.67e-05	3.08987
HIST1H3H	1.567	0.360161	8.26732	1.11e-05	8.69e-05	3.75742
SLC27A4	0.622562	5.79506	8.25272	1.13e-05	8.81e-05	2.96348
NUDCD3	0.530063	6.87752	8.25161	1.13e-05	8.82e-05	2.91228
HSP90AA1	0.637321	9.72391	8.25028	1.13e-05	8.82e-05	2.92001
ZXDC	0.61585	4.91423	8.24013	1.14e-05	8.91e-05	3.0389
AGO1	0.528495	6.05822	8.23596	1.15e-05	8.94e-05	2.92662
RTL8C	0.530376	7.46981	8.23475	1.15e-05	8.94e-05	2.88513
ITM2C	1.49564	3.59363	8.21478	1.17e-05	9.11e-05	3.19381
FLT1	0.55643	7.8509	8.211	1.18e-05	9.14e-05	2.85665
AC010538.1	1.4266	0.752226	8.19662	1.19e-05	9.24e-05	3.62639
CHAC2	0.863673	2.76205	8.19516	1.19e-05	9.25e-05	3.30124
FMNL2	0.578081	7.20964	8.18874	1.2e-05	9.31e-05	2.83578
RTN1	2.00327	-0.114269	8.18575	1.21e-05	9.33e-05	3.72519
FNBP1	0.539985	6.98382	8.17224	1.22e-05	9.42e-05	2.82068
MYOM1	2.56684	-1.98998	8.17201	1.22e-05	9.42e-05	3.79232
GPHN	0.64822	4.4101	8.16426	1.23e-05	9.47e-05	3.01727
CTC1	0.538975	5.90139	8.16399	1.23e-05	9.47e-05	2.85562
SLC25A38	0.580505	5.08412	8.16295	1.24e-05	9.48e-05	2.93222
TOP2A	0.659904	6.76547	8.13186	1.28e-05	9.76e-05	2.77983
CDKN2D	1.13037	2.60462	8.13126	1.28e-05	9.76e-05	3.25528
CHPT1	0.638389	4.78797	8.11893	1.29e-05	9.86e-05	2.9175
SOCS1	1.53822	0.087168	8.11861	1.29e-05	9.86e-05	3.63057
ACBD7	1.56444	0.261969	8.11235	1.3e-05	9.91e-05	3.60237
BRD3OS	0.551518	5.00376	8.11003	1.31e-05	9.93e-05	2.88151
NXN	0.562281	6.73938	8.10555	1.31e-05	9.97e-05	2.75059
HIST1H2BE	3.92812	-1.96917	8.10312	1.32e-05	9.99e-05	3.72334
ZDHHC7	0.528983	6.84122	8.07794	1.35e-05	0.000102142	2.71657
CCDC127	0.598677	5.23321	8.07442	1.36e-05	0.000102418	2.81508
ABHD10	0.641198	4.88945	8.07141	1.36e-05	0.000102691	2.85114
SLC30A4	0.881739	4.25162	8.07066	1.36e-05	0.00010272	2.93309
SGSH	0.638458	7.54783	8.06896	1.36e-05	0.000102853	2.69672
CKS2	0.746907	5.49442	8.05971	1.38e-05	0.0001036	2.77129
MT-CYB	0.603634	11.3875	8.05861	1.38e-05	0.000103629	2.72829
MFHAS1	0.538555	5.34297	8.05809	1.38e-05	0.000103629	2.7847
TBC1D16	0.581311	7.37664	8.05802	1.38e-05	0.000103629	2.6855
AQP11	1.87133	0.513281	8.05707	1.38e-05	0.000103682	3.50805
ADAT1	0.651069	4.74605	8.04859	1.39e-05	0.000104482	2.84263
ANKS6	0.526661	5.2909	8.04837	1.39e-05	0.000104482	2.77918
CELSR3	1.46456	0.717746	8.04389	1.4e-05	0.000104925	3.46372
CHID1	0.614509	6.48325	8.04238	1.4e-05	0.000104987	2.68681
PAG1	5.4625	-1.84826	8.04084	1.4e-05	0.000105106	3.66123
AASS	0.624782	5.35929	8.02989	1.42e-05	0.000106118	2.75075
LHPP	1.47159	2.3894	8.02697	1.43e-05	0.000106288	3.17349
AC118344.2	1.06797	2.41217	8.02514	1.43e-05	0.000106388	3.16762
NSF	0.583372	5.74073	8.01785	1.44e-05	0.000107052	2.70134
CCDC77	0.828563	3.13253	8.0169	1.44e-05	0.000107108	3.04169
INPP5F	0.596891	5.5444	8.01637	1.44e-05	0.000107114	2.71688
PHYH	0.791736	3.71105	8.01069	1.45e-05	0.000107601	2.94506
POMT1	0.546872	6.24365	8.00983	1.45e-05	0.000107644	2.65981
PPM1L	1.19174	1.52149	8.00938	1.45e-05	0.000107644	3.29762
SCARB1	0.537915	7.26045	8.00552	1.46e-05	0.000107979	2.6265
TEX15	1.34995	2.61379	8.00028	1.47e-05	0.000108474	3.10587
ZNF180	0.807871	3.08667	7.99661	1.47e-05	0.00010879	3.02578
AL162458.1	1.10467	2.78426	7.99163	1.48e-05	0.000109098	3.0682
MT1L	0.91253	3.60241	7.98714	1.49e-05	0.000109512	2.9349
AASDH	0.688693	4.04316	7.98125	1.5e-05	0.000110145	2.86107
ATP6V0D1	0.468949	7.24946	7.97372	1.51e-05	0.000110976	2.59003
APBB1	0.581513	6.35492	7.96298	1.53e-05	0.000112087	2.60072
HSPA4L	0.757635	5.00278	7.95723	1.54e-05	0.00011261	2.7069
CYP2R1	0.903114	3.89442	7.94587	1.55e-05	0.00011387	2.84279
NBPF3	1.0398	1.73098	7.9419	1.56e-05	0.000114241	3.18732
BRSK2	2.00901	-1.07542	7.94076	1.56e-05	0.000114313	3.53785
SLC2A11	0.88115	3.6927	7.93994	1.56e-05	0.000114313	2.86683
NASP	0.499485	7.02079	7.93838	1.57e-05	0.000114373	2.55256
DNER	1.39529	0.29421	7.92507	1.59e-05	0.000115639	3.39219
EPS15L1	0.533487	5.6275	7.91539	1.61e-05	0.000116668	2.59305
TSPAN3	0.463534	8.42675	7.90926	1.62e-05	0.00011738	2.51355
HSF2	0.78344	3.95104	7.90467	1.62e-05	0.000117901	2.7868
ZYG11B	0.733464	5.85801	7.89404	1.64e-05	0.000119135	2.54949
PKD1	0.590698	7.18373	7.88916	1.65e-05	0.000119598	2.49304
CYP2S1	1.09483	2.74304	7.8851	1.66e-05	0.000119934	2.95302
NADK	0.558326	6.98205	7.87888	1.67e-05	0.000120505	2.48434
FAN1	0.668942	4.78038	7.87604	1.67e-05	0.000120815	2.63987
GINS4	0.844897	3.49085	7.87155	1.68e-05	0.000121282	2.81926
TMEM52	2.2443	-0.794182	7.86875	1.69e-05	0.000121531	3.44287
CD47	0.641218	6.1378	7.86659	1.69e-05	0.000121755	2.49983
PLEKHH1	2.52779	-0.376047	7.86353	1.7e-05	0.000122087	3.40175
RSAD1	0.68061	5.79243	7.8487	1.72e-05	0.000123717	2.50183
GSTM2	0.897972	3.04431	7.84601	1.73e-05	0.000123945	2.85953
KIAA1958	1.3048	2.64753	7.84451	1.73e-05	0.000124086	2.92191
ZDHHC18	0.593816	5.47547	7.84188	1.74e-05	0.000124319	2.52193
THBD	0.645566	6.66384	7.84098	1.74e-05	0.000124379	2.44798
SERPINB1	0.679134	4.73265	7.83433	1.75e-05	0.000125156	2.59728
KIF15	0.702138	3.47815	7.8336	1.75e-05	0.000125189	2.77729
DDIT4L	1.63503	1.15189	7.8332	1.75e-05	0.000125189	3.1585
NCAPG	0.715563	4.86413	7.82369	1.77e-05	0.000126238	2.56868
NPC2	0.486181	8.10593	7.82252	1.77e-05	0.000126331	2.4109
PSIP1	0.624058	6.48297	7.82213	1.77e-05	0.000126331	2.43211
DACT3	0.98844	2.10106	7.81908	1.78e-05	0.000126688	2.98497
PUS7	0.692611	4.87709	7.81459	1.79e-05	0.000127182	2.5565
JUN	0.546227	7.87673	7.81333	1.79e-05	0.000127296	2.4
PGPEP1	0.726303	5.78643	7.80465	1.81e-05	0.000128373	2.45088
SNRNP25	0.803219	4.89042	7.8032	1.81e-05	0.000128515	2.5416
GEMIN5	0.594977	5.34919	7.80057	1.82e-05	0.000128817	2.48649
TES	0.518427	6.67754	7.79969	1.82e-05	0.00012882	2.39929
ENC1	0.499917	7.12248	7.79491	1.83e-05	0.000129366	2.38397
MT-ND2	0.528761	10.4582	7.78289	1.85e-05	0.000130937	2.39471
KDELC1	0.510545	5.43839	7.77968	1.86e-05	0.00013121	2.45295
CD248	4.62639	-2.44121	7.77966	1.86e-05	0.00013121	3.38117
DECR2	0.796907	4.84602	7.77552	1.87e-05	0.000131598	2.5146
MMP24	1.4199	1.9223	7.77547	1.87e-05	0.000131598	2.96497
TECPR2	0.560076	5.9554	7.7753	1.87e-05	0.000131598	2.40425
AL049840.1	0.741641	3.22361	7.7657	1.89e-05	0.000132711	2.73807
CASTOR2	0.832523	2.45546	7.76355	1.89e-05	0.000132896	2.8604
CORO2A	1.75384	0.41007	7.76006	1.9e-05	0.000133213	3.19109
GABPB1-AS1	0.830767	4.03707	7.75712	1.9e-05	0.000133577	2.60233
PPAT	0.6538	4.77294	7.74888	1.92e-05	0.000134583	2.4924
DNM3	2.34507	-0.240433	7.74626	1.93e-05	0.000134585	3.25774
SCAMP3	0.462705	6.44467	7.74614	1.93e-05	0.000134585	2.34448
DDX11	0.706016	5.30611	7.74494	1.93e-05	0.000134626	2.42587
KRT18	0.538042	6.98169	7.74022	1.94e-05	0.00013523	2.32211
NUDT15	0.665277	4.16545	7.73512	1.95e-05	0.000135921	2.55764
MICAL3	0.519617	5.77907	7.73134	1.96e-05	0.000136352	2.36539
ATP2B1	0.68377	5.60111	7.73112	1.96e-05	0.000136352	2.38029
TPCN1	0.489211	5.97865	7.73093	1.96e-05	0.000136352	2.35053
GPT2	0.645394	4.95222	7.71998	1.98e-05	0.000137732	2.43662
FNDC10	1.31484	1.53627	7.71943	1.98e-05	0.000137751	2.96459
PIM2	0.980337	3.23855	7.71162	2e-05	0.0001388	2.6725
DCAKD	0.717863	4.80375	7.7107	2e-05	0.000138811	2.44366
PPARA	0.728908	4.57699	7.69996	2.03e-05	0.000140383	2.45972
SNX19	0.521271	6.94351	7.69369	2.04e-05	0.000141216	2.26795
FAM220A	0.609278	4.40457	7.68789	2.05e-05	0.000141984	2.46845
UGGT2	0.760497	5.34125	7.68097	2.07e-05	0.000142996	2.34666
HEATR6	0.670159	4.61012	7.68014	2.07e-05	0.00014306	2.43206
RBM23	0.501864	6.05729	7.67829	2.07e-05	0.000143201	2.28334
H2AFV	0.545301	6.95737	7.67798	2.08e-05	0.000143201	2.24907
SYAP1	0.633186	5.88869	7.67197	2.09e-05	0.000143997	2.28691
ZFAT	0.6991	3.67696	7.67191	2.09e-05	0.000143997	2.55729
DYNC1LI2	0.459376	7.76792	7.67091	2.09e-05	0.000144049	2.23254
KIF21A	0.706131	4.49023	7.67044	2.09e-05	0.000144057	2.43627
TMEM56	4.13827	-2.64442	7.66932	2.1e-05	0.000144167	3.25939
NRBP1	0.448773	7.60274	7.6632	2.11e-05	0.000145013	2.22409
PPIC	0.513027	5.38107	7.6555	2.13e-05	0.000146166	2.31231
UBOX5	0.798704	3.12308	7.64985	2.14e-05	0.000147008	2.6181
DHTKD1	0.64487	4.99083	7.64694	2.15e-05	0.000147344	2.34567
SLC44A5	0.748521	4.33584	7.64379	2.15e-05	0.000147751	2.42576
CERS6	0.802038	4.35393	7.64359	2.16e-05	0.000147751	2.42299
NIPA1	0.5351	5.53684	7.64083	2.16e-05	0.000148132	2.27938
HUS1	0.784227	4.23408	7.64016	2.16e-05	0.000148172	2.43581
GLI4	0.723783	4.13732	7.63803	2.17e-05	0.000148452	2.4473
LGR4	0.707604	4.68357	7.63635	2.17e-05	0.000148658	2.37074
TMBIM6	0.508051	9.11507	7.63224	2.18e-05	0.00014912	2.19642
SMCHD1	0.776335	5.93909	7.63049	2.19e-05	0.00014912	2.23427
NUP188	0.478828	7.11944	7.63021	2.19e-05	0.00014912	2.18953
MASTL	0.679961	4.17337	7.62534	2.2e-05	0.000149785	2.42696
RNF20	0.690642	5.16471	7.6221	2.21e-05	0.000150224	2.2961
CARHSP1	0.843459	5.32328	7.6179	2.22e-05	0.000150537	2.27376
EXOC3-AS1	1.45869	0.836391	7.6146	2.22e-05	0.000150881	2.95907
MITF	1.05893	2.0847	7.61335	2.23e-05	0.00015102	2.74844
DPP3	0.64436	6.40123	7.60681	2.24e-05	0.000151975	2.18111
RAP2C-AS1	1.12561	1.08044	7.60604	2.25e-05	0.000152021	2.90896
CHSY1	0.506249	6.76887	7.60572	2.25e-05	0.000152021	2.16751
FAT1	1.44535	1.03619	7.60289	2.25e-05	0.000152427	2.91263
PIK3R1	0.645859	5.22065	7.60198	2.26e-05	0.000152507	2.2659
AC096733.2	1.20303	1.58949	7.6006	2.26e-05	0.000152507	2.81746
GDF15	0.616851	8.63419	7.60036	2.26e-05	0.000152507	2.15215
ANKRD1	0.506622	10.9054	7.59806	2.27e-05	0.00015272	2.18285
ADAM15	0.589694	9.83822	7.59681	2.27e-05	0.000152832	2.16526
FBXO21	0.482018	6.2484	7.59473	2.27e-05	0.000153114	2.17366
ENTPD5	0.627675	5.08341	7.59244	2.28e-05	0.000153433	2.27008
TMEM59	0.453746	7.42569	7.58877	2.29e-05	0.000153986	2.13665
LMLN	0.647929	3.8641	7.58786	2.29e-05	0.000154072	2.42879
HS6ST3	1.11195	2.7237	7.57168	2.33e-05	0.00015636	2.5903
CPLANE1	0.705199	5.10303	7.56863	2.34e-05	0.000156749	2.23942
ADSSL1	1.12685	1.329	7.56742	2.34e-05	0.000156787	2.82215
MXI1	0.774571	3.80517	7.5672	2.34e-05	0.000156787	2.41333
MANEAL	1.5812	-0.0228008	7.55437	2.38e-05	0.000158945	3.01495
SMIM10L2B	2.67354	-0.613198	7.55316	2.38e-05	0.000158968	3.07823
SMAD5	0.556003	6.26283	7.54413	2.4e-05	0.000160272	2.11243
CHST7	0.816641	3.9046	7.54271	2.41e-05	0.000160311	2.36881
PKMYT1	0.923204	3.99982	7.53782	2.42e-05	0.000161043	2.34845
TMEM170B	0.821982	3.73537	7.5378	2.42e-05	0.000161043	2.38909
AZIN2	1.53688	0.224776	7.53107	2.44e-05	0.000162105	2.9553
OSMR	0.692338	6.10188	7.52988	2.44e-05	0.000162105	2.10384
MPDU1	0.507999	6.0624	7.52881	2.45e-05	0.000162227	2.10477
TTI1	0.620507	4.93206	7.52483	2.46e-05	0.000162659	2.20704
CTSA	0.531643	8.50267	7.51958	2.47e-05	0.000163442	2.05406
ZFP36	0.820069	4.58898	7.51377	2.49e-05	0.000164379	2.23668
ZDHHC16	0.480615	5.5463	7.50957	2.5e-05	0.000165076	2.12159
HELLS	0.759693	4.31804	7.50713	2.51e-05	0.000165451	2.26531
SKA1	0.806362	3.09412	7.50412	2.51e-05	0.000165861	2.44975
CDC42EP4	0.593038	5.59495	7.50182	2.52e-05	0.000166141	2.10782
CALU	0.535818	9.50448	7.49428	2.54e-05	0.000167174	2.03714
ATL2	0.577651	5.20589	7.48795	2.56e-05	0.000168209	2.13091
UNG	0.71144	5.50203	7.48491	2.57e-05	0.000168707	2.0962
OGFOD3	0.84796	5.54451	7.48065	2.58e-05	0.000169288	2.08693
CLPB	0.582548	4.88686	7.47828	2.59e-05	0.000169662	2.15649
HSPA1A	0.84415	4.76553	7.47139	2.61e-05	0.000170793	2.16318
LOXL2	0.591957	10.7825	7.47115	2.61e-05	0.000170793	2.0286
SEMA3F	0.479218	8.52567	7.4691	2.61e-05	0.000171112	1.99339
2025-09-06	0.494954	5.36519	7.46349	2.63e-05	0.000171811	2.08417
EML4	0.533179	5.60574	7.4631	2.63e-05	0.000171811	2.06016
RTF1	0.607818	6.51964	7.45659	2.65e-05	0.000172824	1.9961
GCH1	0.969432	2.97878	7.45629	2.65e-05	0.000172824	2.41093
IGF2R	0.469854	8.32542	7.45387	2.66e-05	0.000173217	1.97342
TMEM170A	0.713016	4.24639	7.45087	2.67e-05	0.000173648	2.20777
SYNE2	0.802385	5.74751	7.44849	2.68e-05	0.000174036	2.03017
ZNF566	0.763483	3.02547	7.44467	2.69e-05	0.000174706	2.38944
FAM20C	0.639012	5.7532	7.44145	2.7e-05	0.000175186	2.0212
BCL2L11	0.969819	3.28491	7.43779	2.71e-05	0.000175828	2.33987
ATP6AP1	0.470989	8.4986	7.43449	2.72e-05	0.000176251	1.95126
HHLA3	0.907629	1.71322	7.42232	2.75e-05	0.000178442	2.58576
EIF4G3	0.518733	7.24034	7.42105	2.76e-05	0.000178539	1.93645
MXRA7	0.487303	7.0716	7.42068	2.76e-05	0.000178539	1.93835
PITPNM1	0.769036	5.85564	7.4171	2.77e-05	0.000179134	1.9837
TOR1AIP2	0.627273	6.70961	7.41554	2.78e-05	0.000179262	1.94018
MFSD2A	1.33536	0.317848	7.41475	2.78e-05	0.000179345	2.80666
HACD3	0.510296	7.00394	7.41386	2.78e-05	0.000179447	1.93127
SPATA2L	0.80335	3.82677	7.41132	2.79e-05	0.000179804	2.22283
TMEM175	0.778302	4.92387	7.40562	2.81e-05	0.000180805	2.06417
RNASET2	1.45621	3.23602	7.40484	2.81e-05	0.000180846	2.30788
NT5DC3	0.998476	2.97753	7.40239	2.82e-05	0.000181073	2.34628
CEBPG	0.554829	5.17279	7.39618	2.84e-05	0.000182096	2.0236
TOP1MT	0.917344	4.5466	7.39579	2.84e-05	0.000182096	2.09978
HACD2	0.524164	5.54273	7.39548	2.84e-05	0.000182096	1.98396
MBTPS1	0.459233	8.37175	7.39209	2.85e-05	0.000182635	1.89872
DNAAF3	1.72242	-0.0913022	7.38643	2.87e-05	0.000183567	2.8295
PLA2G12A	0.576879	4.60967	7.37731	2.9e-05	0.000184911	2.06912
LINC01238	1.77803	-0.729929	7.37479	2.91e-05	0.000185359	2.88578
ZNF503	1.07698	2.75857	7.37148	2.92e-05	0.000185972	2.34491
NDFIP2	0.709293	4.83014	7.3638	2.94e-05	0.000187351	2.02472
KPTN	0.741769	3.98327	7.3597	2.96e-05	0.000188141	2.13617
PRKRA	0.548848	5.15336	7.35045	2.99e-05	0.000189777	1.97012
FAM120C	0.815585	3.20472	7.35019	2.99e-05	0.000189777	2.24666
AC004812.2	1.47984	1.01127	7.34599	3e-05	0.000190501	2.61417
AP001528.3	1.21433	1.97527	7.34566	3e-05	0.000190501	2.44872
BSG	0.622034	9.47826	7.33935	3.02e-05	0.000191704	1.84857
KLF13	0.632899	5.74555	7.33607	3.04e-05	0.000192287	1.89354
KIF2C	0.589512	4.37184	7.33554	3.04e-05	0.000192287	2.05009
TMEM181	0.510822	7.22404	7.33347	3.05e-05	0.000192494	1.82987
ARL6IP1	0.644753	7.27651	7.33009	3.06e-05	0.000193104	1.82514
TMX4	0.61593	5.81005	7.32866	3.06e-05	0.000193288	1.87941
SORT1	0.647144	5.80299	7.32835	3.06e-05	0.000193288	1.87959
RUFY1	0.469681	5.72786	7.32605	3.07e-05	0.00019363	1.8827
SPAG8	2.73677	-1.14059	7.32483	3.08e-05	0.000193658	2.86174
VPS26B	0.522393	6.28744	7.32444	3.08e-05	0.000193658	1.84494
AL035413.2	1.61691	0.596038	7.32274	3.08e-05	0.00019395	2.65541
SYNGR2	0.476764	6.96664	7.31826	3.1e-05	0.000194774	1.81533
DENND4A	0.749271	5.75383	7.31313	3.12e-05	0.000195746	1.8648
EML6	1.3476	0.540363	7.31037	3.13e-05	0.000196277	2.64956
POC1A	0.763736	3.22433	7.3092	3.13e-05	0.000196456	2.19369
ZIK1	1.14518	1.55028	7.30673	3.14e-05	0.000196924	2.47489
SIAH2	0.548302	4.35268	7.29346	3.19e-05	0.000199581	2.0013
ZKSCAN3	0.815075	3.02879	7.29067	3.2e-05	0.000200077	2.20242
LRP11	0.967853	2.15833	7.28172	3.23e-05	0.000201835	2.33936
KIAA2013	0.454042	6.938	7.2809	3.23e-05	0.000201862	1.77001
DUSP14	0.590934	5.07348	7.26731	3.28e-05	0.000204754	1.87742
DNAH1	0.599909	4.78066	7.26683	3.28e-05	0.00020478	1.91222
S1PR3	0.523258	6.94543	7.264	3.3e-05	0.000205185	1.74906
OAT	0.455889	7.15234	7.25415	3.33e-05	0.000207245	1.73335
BMP8B	1.79657	-0.935667	7.25149	3.34e-05	0.000207789	2.76167
FIGNL1	0.809148	4.40436	7.2501	3.35e-05	0.00020801	1.94093
AC233723.2	1.20565	0.78034	7.24617	3.36e-05	0.000208708	2.53372
CDCA2	0.652349	3.76632	7.24567	3.36e-05	0.000208741	2.03031
PLAGL1	0.473496	6.08255	7.24404	3.37e-05	0.000209033	1.75685
HGSNAT	0.426419	7.57622	7.24372	3.37e-05	0.000209033	1.71644
EFNB1	0.577109	6.49456	7.23854	3.39e-05	0.000210022	1.73047
ANKZF1	0.515231	5.53539	7.23851	3.39e-05	0.000210022	1.79234
PANK1	1.14005	1.98253	7.23396	3.41e-05	0.000210856	2.31205
GLRX2	0.568148	4.09656	7.23119	3.42e-05	0.000211175	1.96185
MICU2	0.628425	5.25325	7.22796	3.43e-05	0.000211869	1.80858
FGF12	0.985387	1.69366	7.22647	3.44e-05	0.000212145	2.35306
FNIP2	0.638867	5.17414	7.22307	3.45e-05	0.000212795	1.81131
REEP2	0.92972	2.5157	7.21866	3.47e-05	0.000213785	2.20002
FTLP3	1.77461	0.712349	7.21567	3.48e-05	0.000214402	2.50836
ITGA3	0.51405	8.36592	7.21361	3.49e-05	0.000214673	1.67949
G6PD	0.439011	8.49407	7.21146	3.5e-05	0.000215025	1.67786
CLPTM1	0.434786	7.41119	7.21065	3.5e-05	0.000215136	1.67669
NEDD4L	0.555273	4.69002	7.20792	3.51e-05	0.000215451	1.85097
PAXIP1-AS1	1.01807	2.0199	7.20759	3.51e-05	0.000215451	2.27332
ERMP1	0.553775	5.84477	7.20687	3.52e-05	0.00021554	1.72673
SPATA13	0.785632	2.99044	7.20544	3.52e-05	0.000215807	2.10424
STOX1	4.58923	-2.24333	7.20452	3.53e-05	0.000215945	2.76897
CCDC18	0.879235	2.55546	7.19826	3.55e-05	0.000217414	2.16819
PRDX1	0.439518	8.30651	7.19544	3.56e-05	0.000217851	1.6566
DGKQ	0.752911	5.94564	7.19462	3.57e-05	0.000217968	1.70441
NKIRAS1	0.728502	3.15966	7.19408	3.57e-05	0.000218014	2.06291
MT1X	1.89827	1.14416	7.1874	3.6e-05	0.000219424	2.40036
FZD4	0.459586	8.50834	7.18375	3.61e-05	0.000220038	1.64361
POLR3B	0.628306	4.33269	7.18339	3.61e-05	0.000220038	1.86852
CHAMP1	0.65984	5.26999	7.17952	3.63e-05	0.000220792	1.74677
AC125257.1	0.802368	3.08901	7.1697	3.67e-05	0.000223116	2.04425
ABCB10	0.621535	5.08665	7.16194	3.7e-05	0.000224845	1.74561
NARS2	0.619859	3.76366	7.16022	3.71e-05	0.000225109	1.92527
WDR31	1.1508	1.14225	7.15536	3.73e-05	0.000226188	2.36171
IMMT	0.558771	7.02802	7.1527	3.74e-05	0.000226516	1.60952
SLC25A10	1.5133	2.54915	7.15023	3.75e-05	0.000226981	2.11014
MAST3	0.684216	3.64064	7.13945	3.8e-05	0.000229357	1.91885
PLCD3	0.483235	6.61204	7.13867	3.8e-05	0.000229472	1.6024
SRGAP2	0.435425	7.30536	7.13194	3.83e-05	0.000231167	1.57982
TUBB3	1.20773	1.42735	7.1282	3.85e-05	0.000232004	2.27902
ARFIP2	0.535352	6.13338	7.12812	3.85e-05	0.000232004	1.61009
NDUFC2	0.572742	4.34992	7.1275	3.85e-05	0.000232078	1.79668
PRMT1	0.49595	7.57673	7.1263	3.86e-05	0.000232212	1.5706
ITGB3	0.451072	7.24778	7.12443	3.87e-05	0.000232585	1.57105
PTPN3	2.01958	-1.18908	7.12392	3.87e-05	0.000232585	2.63351
GYS1	0.469841	6.54006	7.12386	3.87e-05	0.000232585	1.58632
ZCCHC2	0.570937	5.07879	7.11772	3.9e-05	0.000234057	1.69144
UNC119	0.602688	5.3255	7.1155	3.91e-05	0.000234564	1.66102
PI4KAP2	0.588565	5.02579	7.11152	3.93e-05	0.00023546	1.68987
CHPF2	0.55902	8.19022	7.10793	3.94e-05	0.00023633	1.54695
PXDN	0.453379	9.43385	7.10274	3.97e-05	0.000237295	1.55506
SLC2A10	0.67531	3.48601	7.09731	3.99e-05	0.000238601	1.89095
CAMK2G	0.474377	6.14854	7.0924	4.01e-05	0.000239581	1.56457
ANLN	0.587677	6.34935	7.08274	4.06e-05	0.00024209	1.54243
GVQW3	1.54828	1.433	7.07955	4.07e-05	0.000242889	2.21826
NINJ1	0.66348	5.5154	7.07784	4.08e-05	0.000243275	1.59441
TBX3	0.850892	2.50222	7.07722	4.08e-05	0.000243322	2.02782
PRKCB	3.80816	-2.8116	7.07699	4.09e-05	0.000243322	2.62257
MLST8	0.533126	5.77646	7.07209	4.11e-05	0.000244518	1.56405
MPZL1	0.444547	7.58775	7.07131	4.11e-05	0.000244641	1.50167
NCBP2	0.424134	6.92386	7.06865	4.13e-05	0.000245303	1.50642
PPDPF	0.546111	7.28892	7.068	4.13e-05	0.000245303	1.49991
PDPK1	0.562442	5.79895	7.06796	4.13e-05	0.000245303	1.5571
CCDC152	1.5242	0.558061	7.06035	4.17e-05	0.000247092	2.34552
CBX6	0.591435	7.63387	7.05491	4.19e-05	0.000248366	1.48082
MAPK9	0.459369	5.79405	7.05306	4.2e-05	0.000248732	1.53876
CEP104	0.521772	5.73387	7.05297	4.2e-05	0.000248732	1.54341
SLC30A3	2.58876	-0.541655	7.0518	4.21e-05	0.000248973	2.48811
PGP	0.673616	5.12937	7.04921	4.22e-05	0.000249626	1.5998
MAPK8	0.610569	5.46359	7.04594	4.24e-05	0.000250184	1.55955
COX10-AS1	0.884441	2.55321	7.03803	4.28e-05	0.000252202	1.97022
SLC16A1	0.46616	7.47952	7.03685	4.28e-05	0.000252452	1.45901
PDXK	0.540467	6.41058	7.03523	4.29e-05	0.000252828	1.48011
MTCL1	0.574582	7.1079	7.03161	4.31e-05	0.000253799	1.45647
CNGA1	2.3756	-1.31809	7.02572	4.34e-05	0.000255346	2.52795
NDUFA6-DT	1.26008	0.95009	7.02526	4.34e-05	0.000255385	2.23588
NRSN2	0.470358	5.89771	7.02445	4.34e-05	0.000255525	1.49486
TSEN54	0.779514	4.25076	7.02243	4.35e-05	0.00025593	1.67932
FARSB	0.469823	5.41205	7.02078	4.36e-05	0.000256222	1.53307
TANC1	0.431459	8.01481	7.01722	4.38e-05	0.000257087	1.4325
AC009113.1	0.992213	1.63064	7.00292	4.45e-05	0.000261014	2.08895
KLHL7	0.644334	5.42595	7.00192	4.46e-05	0.000261215	1.50787
ZNF324B	0.886839	2.34071	6.99981	4.47e-05	0.000261554	1.95966
STK32C	0.685393	3.5915	6.99732	4.48e-05	0.000262131	1.74901
CFD	1.42351	0.312748	6.99576	4.49e-05	0.00026249	2.30572
RAB3D	0.523414	4.95985	6.99197	4.51e-05	0.000263554	1.54763
PLEKHB2	0.422503	7.21293	6.97968	4.58e-05	0.000266709	1.38936
UBR7	0.48199	5.00314	6.97465	4.6e-05	0.00026802	1.5205
NSMF	0.500519	6.88557	6.96805	4.64e-05	0.000269582	1.38027
SLC25A30	0.485406	5.16476	6.9636	4.66e-05	0.000270783	1.48768
GNS	0.510542	9.56562	6.96275	4.67e-05	0.00027095	1.38068
TSEN34	0.483234	5.84015	6.95861	4.69e-05	0.000271955	1.41584
UBE3C	0.456137	7.53442	6.95794	4.7e-05	0.000272021	1.35883
SLC25A11	0.683573	6.03407	6.95705	4.7e-05	0.000272049	1.40051
GSDMB	0.716057	3.9449	6.95689	4.7e-05	0.000272049	1.64246
LRRC58	0.72004	5.42424	6.95667	4.7e-05	0.000272049	1.45077
ITGA11	1.7864	0.127172	6.95572	4.71e-05	0.000272144	2.28482
PPFIA4	2.36878	-1.30158	6.9533	4.72e-05	0.000272603	2.44137
XYLT2	0.645221	5.9858	6.95269	4.72e-05	0.000272694	1.39813
ATP2B4	0.43771	7.46077	6.9503	4.74e-05	0.000273251	1.34965
NOMO2	0.536912	7.04779	6.94606	4.76e-05	0.000274511	1.34913
ORC1	0.904075	2.68797	6.943	4.78e-05	0.000275187	1.8278
SPECC1	1.00831	1.86956	6.93113	4.85e-05	0.000278525	1.9573
FUT11	0.503568	5.96275	6.92699	4.87e-05	0.000279672	1.367
NOP14-AS1	0.723526	2.95548	6.92499	4.88e-05	0.000280117	1.76023
PHF7	0.890299	2.48235	6.92432	4.89e-05	0.000280117	1.83989
RYBP	0.633604	4.83115	6.92286	4.89e-05	0.000280391	1.47575
ACER3	0.765888	5.33894	6.92075	4.91e-05	0.000280985	1.414
TERF2IP	0.44528	6.27395	6.91976	4.91e-05	0.000281097	1.34
FAM171A2	0.62667	4.93051	6.91742	4.92e-05	0.000281768	1.45666
TTPAL	0.556207	4.51575	6.91478	4.94e-05	0.000282538	1.50621
DGCR6L	0.737803	5.64723	6.91224	4.96e-05	0.00028317	1.37283
CDCA7	0.578204	4.33259	6.91044	4.97e-05	0.000283667	1.52596
GLCCI1	1.10976	2.30939	6.90559	4.99e-05	0.000285185	1.84683
CST3	0.423871	7.98426	6.90527	5e-05	0.000285187	1.29039
HMGN2	0.448621	7.73258	6.89051	5.08e-05	0.000289546	1.27193
AL359915.2	1.03904	2.55782	6.88878	5.09e-05	0.000289919	1.7818
MOAP1	0.561538	5.20306	6.8879	5.1e-05	0.00029011	1.38703
DIP2C	0.745079	3.45171	6.88357	5.13e-05	0.000290937	1.62738
AGTPBP1	0.747474	4.64482	6.86833	5.22e-05	0.000295681	1.42993
MIF4GD	0.526359	4.22407	6.86481	5.24e-05	0.000296693	1.48335
XRCC2	1.00952	2.99566	6.8628	5.25e-05	0.000297178	1.6747
PRKACA	0.481253	7.11125	6.86174	5.26e-05	0.000297439	1.24051
XXYLT1	0.424311	6.82528	6.86039	5.27e-05	0.00029774	1.24446
HIVEP3	0.668156	3.08138	6.86025	5.27e-05	0.00029774	1.65745
SLC25A39	0.59269	7.21969	6.85761	5.29e-05	0.000298562	1.23369
GPRASP1	0.858438	2.13732	6.85726	5.29e-05	0.000298574	1.81642
SIK3	0.462599	5.5194	6.84504	5.37e-05	0.000302207	1.2988
AC012313.3	1.15527	1.39456	6.84308	5.38e-05	0.000302394	1.93019
EME2	0.709137	5.33963	6.84134	5.39e-05	0.000302907	1.31246
FGF22	3.2668	-1.39124	6.83543	5.43e-05	0.000304695	2.30761
RMC1	0.599005	4.63503	6.82708	5.48e-05	0.000307168	1.37841
CDC7	0.799028	3.2465	6.81788	5.54e-05	0.000309859	1.57657
L2HGDH	0.6863	2.97313	6.81634	5.55e-05	0.000310199	1.61917
KCTD17	0.672062	5.46844	6.81471	5.56e-05	0.000310591	1.26496
ANKLE2	0.409076	6.89124	6.81465	5.56e-05	0.000310591	1.18413
MTAP	0.481944	5.2106	6.81347	5.57e-05	0.000310914	1.29081
PTPRJ	0.4949	5.27578	6.80922	5.6e-05	0.000312145	1.27818
PRKAG1	0.445364	5.89991	6.8046	5.63e-05	0.000313637	1.21453
CRAT	0.439825	6.39461	6.79833	5.67e-05	0.00031564	1.17884
DNMT1	0.465562	7.00074	6.7966	5.68e-05	0.000316178	1.15863
TBC1D20	0.428943	6.27231	6.78961	5.73e-05	0.00031845	1.17321
TCTN3	0.513912	6.09404	6.78905	5.74e-05	0.00031845	1.18198
NAE1	0.564597	5.71623	6.78635	5.75e-05	0.000319126	1.2053
TMEM245	0.564519	7.21056	6.78633	5.75e-05	0.000319126	1.14211
ANAPC16	0.480721	6.1004	6.78251	5.78e-05	0.000320187	1.17318
PVR	0.411003	8.76045	6.77808	5.81e-05	0.000321587	1.13237
TCAF1	0.508543	5.70423	6.77299	5.85e-05	0.00032343	1.18907
SIPA1L2	0.621426	3.63249	6.76077	5.93e-05	0.000327718	1.44126
KHDRBS3	0.889976	1.81797	6.75998	5.94e-05	0.000327907	1.74977
SBF1	0.49988	7.36079	6.7574	5.96e-05	0.000328804	1.10306
GGA2	0.461079	6.75199	6.75689	5.96e-05	0.000328882	1.11301
INAFM2	0.43651	5.42013	6.75258	5.99e-05	0.000330288	1.18969
KTN1	0.662201	8.36874	6.75241	5.99e-05	0.000330288	1.09531
MPI	0.493356	5.33711	6.7503	6.01e-05	0.000330883	1.19543
NRIP2	1.30798	1.66832	6.74754	6.03e-05	0.000331859	1.76048
PHTF2	0.609878	4.84683	6.74589	6.04e-05	0.000332395	1.2468
ANKRD54	0.569414	4.89666	6.73589	6.11e-05	0.000335795	1.22771
AF127577.4	1.48392	0.755296	6.7349	6.12e-05	0.000335871	1.9074
ARSD	0.579413	4.85962	6.7346	6.12e-05	0.000335871	1.23059
SLC39A3	0.565867	4.42542	6.73027	6.15e-05	0.000337314	1.2818
ATRIP	0.548918	4.11109	6.73001	6.16e-05	0.000337314	1.32685
USP13	0.521286	4.88459	6.72007	6.23e-05	0.000341122	1.20867
PNN	0.432105	7.18018	6.71267	6.29e-05	0.000343675	1.04707
TGFB1	0.410539	8.89395	6.70999	6.31e-05	0.00034466	1.04583
ADARB1	0.464889	6.29921	6.70683	6.33e-05	0.000345597	1.06468
AL662844.4	2.10323	-1.11304	6.7061	6.34e-05	0.000345649	2.12802
ZSWIM1	0.569592	3.85019	6.69887	6.39e-05	0.000348424	1.32666
ADO	0.538068	4.34397	6.69193	6.45e-05	0.000351099	1.24341
TMEM41A	0.501839	4.70373	6.68808	6.48e-05	0.000352487	1.18986
ALDH1L2	1.68214	0.0259698	6.6879	6.48e-05	0.000352487	1.96742
LARGE1	1.42482	0.381879	6.68643	6.49e-05	0.000352924	1.90969
HOXA5	0.96053	2.48876	6.68456	6.5e-05	0.000353592	1.53266
MT-ND1	0.477729	10.5069	6.6817	6.53e-05	0.000354689	1.03353
STUB1	0.908859	6.1922	6.67946	6.54e-05	0.000355472	1.03434
AMOTL1	0.415182	6.12531	6.67576	6.57e-05	0.000356859	1.03322
TRAPPC1	0.482971	6.4559	6.67517	6.58e-05	0.000356983	1.01666
ARIH2	0.438833	6.05744	6.67323	6.59e-05	0.00035769	1.03381
BLM	0.980621	2.79315	6.66875	6.63e-05	0.000359376	1.4594
MTND2P28	0.522939	6.41298	6.66761	6.64e-05	0.000359622	1.00848
ATP13A3	0.592806	8.01908	6.66359	6.67e-05	0.000360783	0.978313
DYNLT1	0.475349	6.36231	6.66343	6.67e-05	0.000360783	1.00517
PIAS3	0.403823	6.80142	6.66279	6.68e-05	0.000360934	0.989367
ADAM11	1.53096	1.17712	6.65788	6.72e-05	0.000362957	1.73348
CEP76	0.803469	3.01722	6.65445	6.74e-05	0.000364072	1.40326
ORC4	0.576316	4.56201	6.63985	6.87e-05	0.000370307	1.14558
CPD	0.579019	8.87556	6.63787	6.88e-05	0.000370935	0.951456
C16orf70	0.515206	4.51083	6.63006	6.95e-05	0.000373795	1.13965
C1QL1	4.94482	-1.16832	6.62495	6.99e-05	0.000375756	2.03338
KIF26A	0.587546	4.57219	6.62487	6.99e-05	0.000375756	1.12465
P3H4	0.498607	6.72599	6.62331	7e-05	0.000376335	0.939641
GLIPR2	0.450313	6.5539	6.62064	7.03e-05	0.000377423	0.9416
RPAP3	0.652406	4.89041	6.61826	7.05e-05	0.000378245	1.07524
ADIPOR1	0.437096	6.85264	6.61791	7.05e-05	0.000378272	0.929306
SLC9A3	1.36016	2.91402	6.61609	7.07e-05	0.000378841	1.37057
TMEM163	0.907054	2.47994	6.61292	7.09e-05	0.000380034	1.44133
ATP11B	0.54332	6.13095	6.61122	7.11e-05	0.000380683	0.948446
KLHL29	0.609168	4.5692	6.60794	7.14e-05	0.000381659	1.10287
CETN2	0.479985	4.92405	6.60411	7.17e-05	0.000383037	1.05258
AURKB	0.77471	4.32458	6.60122	7.2e-05	0.000383839	1.12779
MCUR1	0.604291	4.66384	6.59998	7.21e-05	0.000384281	1.07995
NR2F1	0.480244	6.94615	6.59865	7.22e-05	0.000384633	0.901964
CPOX	0.439932	5.52252	6.59805	7.22e-05	0.000384777	0.977856
CCDC183-AS1	1.12401	0.497047	6.59734	7.23e-05	0.000384884	1.777
EXOSC2	0.60978	4.84638	6.59724	7.23e-05	0.000384884	1.05312
POLR2A	0.414771	8.69052	6.59454	7.25e-05	0.000385744	0.892261
NMT2	0.467347	7.25029	6.57904	7.39e-05	0.00039241	0.871287
GALE	0.563099	5.41887	6.5766	7.41e-05	0.000393164	0.960132
COG1	0.481015	5.56098	6.5742	7.44e-05	0.000394177	0.94278
MAP1A	0.727519	2.97538	6.57217	7.45e-05	0.000394986	1.3029
TRIM62	0.550447	4.06747	6.57195	7.46e-05	0.000394986	1.12731
SCAMP4	0.458554	6.74302	6.57101	7.47e-05	0.000395187	0.870407
SBDS	0.48794	6.22827	6.56767	7.5e-05	0.000396497	0.885863
GHR	1.33128	0.910394	6.56497	7.52e-05	0.000397525	1.66244
DEPDC7	1.74875	-1.14156	6.5642	7.53e-05	0.00039776	1.95566
VPS25	0.516155	5.59374	6.55888	7.58e-05	0.000400218	0.919565
CDON	1.46108	1.349	6.55812	7.58e-05	0.000400451	1.57364
STK17B	0.725311	3.86932	6.55495	7.61e-05	0.000401299	1.13566
HLCS	0.531483	4.17024	6.54612	7.7e-05	0.000405521	1.07781
FAM3C	0.4439	6.60071	6.54566	7.7e-05	0.000405604	0.841324
FBXO27	1.46402	1.15863	6.5441	7.72e-05	0.000406241	1.59007
SAMD1	0.515854	4.85186	6.53505	7.8e-05	0.00041063	0.970529
RELT	0.713671	3.71445	6.53292	7.82e-05	0.000411559	1.13126
NFS1	0.526753	4.59564	6.5318	7.83e-05	0.000411979	0.9992
RECQL4	0.763447	4.75475	6.53075	7.84e-05	0.000412367	0.977125
SLC25A23	0.411215	6.40885	6.52708	7.88e-05	0.000413935	0.823883
SLC2A8	0.644214	4.25027	6.52481	7.9e-05	0.000414784	1.03797
RNF123	0.486175	5.89936	6.52479	7.9e-05	0.000414784	0.84919
B3GNT2	0.543072	4.67546	6.52456	7.9e-05	0.000414784	0.979105
SKP2	0.499064	4.77105	6.52373	7.91e-05	0.000415061	0.965787
EZR	0.411704	7.38863	6.51357	8.01e-05	0.000419356	0.783347
NCDN	0.679026	5.68129	6.51237	8.02e-05	0.000419575	0.850089
LYRM9	1.04203	1.54419	6.51095	8.04e-05	0.000419869	1.47708
SIRT1	0.555696	4.24012	6.50865	8.06e-05	0.000420765	1.01808
LRBA	0.537505	6.35982	6.50692	8.08e-05	0.000421356	0.799262
CRLF3	0.624885	4.48557	6.50666	8.08e-05	0.000421356	0.98073
CDKN2B	0.587827	4.22348	6.50303	8.11e-05	0.000422947	1.01304
DUS1L	0.526203	6.43611	6.50158	8.13e-05	0.000423466	0.789003
CDCA4	0.529053	5.28334	6.48714	8.27e-05	0.000430407	0.856352
AL391069.2	2.20849	-1.87146	6.48525	8.29e-05	0.000431113	1.91503
HID1	0.488828	5.75237	6.4842	8.3e-05	0.000431371	0.806728
MERTK	0.463613	5.63984	6.479	8.36e-05	0.0004337	0.809557
VHL	0.446971	5.99628	6.47766	8.37e-05	0.000434264	0.780079
WNK1	0.439076	7.4951	6.47682	8.38e-05	0.000434568	0.733695
OTULIN	0.4505	5.00723	6.47423	8.41e-05	0.000435808	0.870942
HSPD1P11	1.55836	-0.980254	6.47263	8.42e-05	0.000436363	1.82477
PCYT2	0.652119	5.58013	6.46845	8.47e-05	0.000438021	0.800996
CREB3	0.405099	5.94584	6.46415	8.51e-05	0.000440022	0.765509
FZD5	0.577064	3.79623	6.45851	8.57e-05	0.000442666	1.01981
AL365273.1	1.34124	0.932647	6.45326	8.63e-05	0.00044497	1.51331
KIF11	0.54627	5.16516	6.45156	8.65e-05	0.000445567	0.822249
PCMT1	0.459343	6.07115	6.44632	8.7e-05	0.000448007	0.733606
ARL10	0.447335	5.55931	6.44491	8.72e-05	0.000448632	0.771578
C7orf43	0.664046	4.99644	6.44173	8.75e-05	0.000450094	0.828986
PAK1	0.856665	2.77489	6.43794	8.79e-05	0.000451592	1.15996
PCYOX1L	0.447235	5.14456	6.4372	8.8e-05	0.000451854	0.805498
THAP8	1.06467	2.74683	6.43544	8.82e-05	0.000452684	1.16147
CADM1	1.96187	-0.896087	6.43317	8.85e-05	0.000453648	1.76569
FBH1	0.423104	7.05394	6.43159	8.86e-05	0.000454385	0.67842
JPT1	0.396139	7.45505	6.42976	8.88e-05	0.00045526	0.671239
MAPRE1	0.399189	7.36658	6.4285	8.9e-05	0.000455661	0.670287
ATP1B1	0.458783	6.0306	6.42757	8.91e-05	0.000456028	0.711068
NIT1	0.5448	4.62394	6.42507	8.93e-05	0.00045698	0.853744
AK3	0.475119	6.44697	6.42199	8.97e-05	0.000458261	0.682531
TTC38	0.491007	5.23452	6.4183	9.01e-05	0.000460207	0.769993
LINC00265	1.14529	1.11648	6.41218	9.08e-05	0.000463088	1.42559
GOLM1	0.38178	7.42976	6.4118	9.08e-05	0.000463144	0.647408
KLHL8	0.766253	4.38649	6.41011	9.1e-05	0.000463807	0.866045
TEX30	0.691302	3.73592	6.40972	9.11e-05	0.000463869	0.964495
C9orf72	0.774579	3.27927	6.40881	9.12e-05	0.00046398	1.03713
TRIM36	3.73962	-0.865989	6.40844	9.12e-05	0.00046398	1.73088
GPATCH11	0.549063	4.45413	6.40817	9.12e-05	0.00046398	0.854085
ATG4B	0.422221	6.67031	6.40501	9.16e-05	0.000465486	0.651928
IL11RA	0.860919	3.75022	6.40343	9.18e-05	0.000466085	0.953823
YPEL1	1.15794	2.06844	6.39936	9.22e-05	0.000468292	1.23529
NORAD	0.460694	9.04634	6.39303	9.3e-05	0.00047136	0.629312
PLPP3	0.431232	5.61855	6.39167	9.31e-05	0.000471998	0.694919
MAD2L1	0.629741	4.27446	6.38597	9.38e-05	0.000475039	0.84984
POLR3E	0.495019	5.68784	6.38318	9.41e-05	0.000476368	0.677233
COG8	0.59767	4.39378	6.37688	9.49e-05	0.000479638	0.820566
ZBTB5	0.473482	4.7533	6.37439	9.52e-05	0.000480805	0.769135
SLC41A1	0.427954	5.8709	6.37007	9.57e-05	0.000483034	0.644875
GFPT2	0.989645	2.04412	6.36866	9.58e-05	0.000483601	1.19894
LINC01569	1.09585	0.838795	6.36676	9.61e-05	0.000484422	1.41704
PPIEL	1.04086	1.40353	6.36148	9.67e-05	0.000487453	1.30595
MICA	0.487904	6.5507	6.35763	9.72e-05	0.000489317	0.592218
OTUD3	0.630632	4.21423	6.3489	9.82e-05	0.000493679	0.808837
CHD1L	0.435923	5.70162	6.34865	9.83e-05	0.000493679	0.629595
TK2	0.50968	5.19153	6.34694	9.85e-05	0.000494142	0.679109
SGF29	0.903388	2.7299	6.3463	9.86e-05	0.000494142	1.04565
LRSAM1	0.415107	5.60499	6.34452	9.88e-05	0.000494912	0.6328
PDZD8	0.566738	5.2603	6.3423	9.91e-05	0.000496123	0.665185
CD55	0.484098	6.89142	6.3405	9.93e-05	0.000497077	0.55937
HS2ST1	0.517586	5.86776	6.3383	9.95e-05	0.000498214	0.602353
PARD6B	1.91121	-0.890367	6.33814	9.96e-05	0.000498214	1.64383
CTDSPL2	0.525233	5.26741	6.33558	9.99e-05	0.000499478	0.655349
MAPKAPK2	0.411502	7.06018	6.33205	0.000100331	0.000501354	0.544642
KCTD21	0.758084	4.12472	6.33135	0.00010042	0.000501631	0.798683
IPO5P1	0.922157	1.96275	6.33058	0.000100516	0.000501945	1.16309
LINC00685	1.00262	1.15681	6.32677	0.000100997	0.000504179	1.3053
SFI1	0.5315	4.96336	6.32229	0.000101566	0.000506516	0.672841
NFKBIZ	0.472727	4.76093	6.32129	0.000101693	0.00050698	0.696735
MCL1	0.37496	8.72733	6.31995	0.000101864	0.000507663	0.526619
FAM102A	0.505635	4.64153	6.31633	0.000102328	0.000509553	0.705495
TTC7A	0.492298	4.87826	6.31411	0.000102613	0.000510717	0.672223
KNSTRN	0.490371	4.17094	6.31194	0.000102893	0.000511941	0.765529
CASTOR3	0.586642	3.90493	6.31085	0.000103034	0.000512304	0.805037
WDR76	0.642408	3.66504	6.31031	0.000103103	0.000512458	0.842584
PSAP	0.408122	11.3754	6.31008	0.000103134	0.000512458	0.553876
CRKL	0.38437	6.59364	6.30182	0.000104208	0.000516821	0.51544
DVL1	0.670735	6.11941	6.30175	0.000104219	0.000516821	0.53661
TBC1D10C	2.14451	-0.928049	6.29045	0.000105708	0.000523689	1.58686
PITPNC1	0.809534	3.06844	6.28469	0.000106478	0.000526978	0.905485
SMG9	0.412466	5.62992	6.28341	0.00010665	0.000527396	0.547942
PRPF8	0.387832	8.8033	6.28327	0.000106667	0.000527396	0.477932
MEX3D	0.411959	6.25509	6.28287	0.000106722	0.000527489	0.503768
RAB21	0.415241	5.75503	6.28242	0.000106782	0.000527616	0.5357
NRARP	0.498541	4.83064	6.2781	0.000107365	0.000530308	0.62949
AC012313.1	0.627311	3.38769	6.27785	0.000107398	0.000530308	0.843781
ARHGAP32	0.701782	3.41792	6.27698	0.000107516	0.000530718	0.837691
CTNNAL1	0.555298	7.23326	6.27638	0.000107598	0.000530945	0.466806
TMTC2	0.57553	3.76016	6.2757	0.00010769	0.000531052	0.780623
SIAE	0.392405	6.15298	6.26855	0.000108664	0.000534625	0.489706
ATAD5	0.813771	2.91506	6.26596	0.000109019	0.000536195	0.905974
RPA2	0.447717	4.96443	6.26555	0.000109076	0.000536302	0.595957
DONSON	0.720252	4.48577	6.26465	0.0001092	0.000536731	0.656509
STRIP2	0.469958	4.68192	6.26292	0.000109438	0.000537726	0.627933
ATRN	0.402321	7.217	6.25996	0.000109848	0.000539389	0.444714
DCAF10	0.473425	5.65281	6.25318	0.000110791	0.000543485	0.504817
DCAF1	0.486718	5.19866	6.25155	0.000111019	0.000544426	0.549288
UBAC1	0.486397	5.50816	6.24731	0.000111615	0.000547171	0.510451
BRCA2	0.935086	3.11475	6.24577	0.000111834	0.000547884	0.845228
SRRM2	0.39914	9.71218	6.24368	0.000112129	0.000548839	0.437818
FAM177A1	0.437675	5.40001	6.24361	0.000112139	0.000548839	0.516456
LUC7L	0.469494	6.50693	6.23809	0.000112924	0.00055214	0.431986
WFS1	0.403133	5.93108	6.23521	0.000113336	0.000553796	0.458199
AL391988.1	1.44372	0.780598	6.22968	0.000114132	0.000557324	1.24608
AC009533.1	1.01841	1.91777	6.22689	0.000114535	0.00055879	1.03229
MCM8	0.630122	3.91448	6.22683	0.000114544	0.00055879	0.689835
TRAK2	0.477086	6.34711	6.22146	0.000115325	0.000562235	0.415861
SFMBT2	2.26213	-0.956669	6.21927	0.000115647	0.000563607	1.49813
PDHB	0.441697	5.8575	6.21739	0.000115923	0.000564597	0.439162
ZNF540	1.72356	-0.454371	6.21616	0.000116104	0.000565294	1.43049
SOGA1	0.395335	6.30571	6.21435	0.00011637	0.000566305	0.408122
ING5	0.574199	5.0919	6.21423	0.000116387	0.000566305	0.510916
ERBB2	0.506679	5.68923	6.21051	0.000116937	0.000568798	0.443414
ZNRF2	0.798362	2.05136	6.20995	0.000117021	0.000569021	0.984823
NECAB3	0.595477	4.21479	6.20817	0.000117286	0.000569754	0.618339
RAD1	0.725399	4.2192	6.20438	0.000117851	0.00057176	0.612528
ALDH16A1	0.681728	5.47994	6.20374	0.000117946	0.00057193	0.453943
BAG4	0.626359	4.28476	6.20363	0.000117962	0.00057193	0.601995
HEATR3	0.456609	4.74366	6.2018	0.000118238	0.000572625	0.536823
MDC1	0.435812	5.4776	6.2014	0.000118297	0.000572625	0.450992
CHUK	0.490435	5.08615	6.19507	0.000119251	0.0005763	0.485435
TRAP1	0.428415	6.15949	6.19473	0.000119303	0.0005763	0.388758
RFC3	0.614801	3.50132	6.19434	0.000119362	0.0005763	0.712013
WWC2	0.487748	6.35429	6.19433	0.000119363	0.0005763	0.378487
MDH2	0.373936	7.56279	6.19379	0.000119446	0.000576516	0.351379
DDX12P	0.962098	3.49241	6.1918	0.000119748	0.000577785	0.710003
COPS3	0.44054	5.72362	6.18782	0.000120354	0.000580339	0.409432
ZGRF1	0.735824	3.08535	6.18453	0.000120859	0.000582588	0.766999
AL049840.4	0.535438	4.49564	6.18392	0.000120954	0.000582854	0.545269
GAS2L3	0.685129	4.29021	6.17821	0.000121835	0.000586347	0.566501
PI4K2B	0.50168	4.13478	6.17632	0.000122129	0.000587573	0.586911
MRS2	0.573574	4.86218	6.16804	0.000123422	0.000593066	0.475631
TPRN	1.00461	4.20447	6.168	0.000123429	0.000593066	0.565025
NBL1	0.832443	5.97139	6.16681	0.000123615	0.000593773	0.362005
ACAD10	0.481299	4.50996	6.1567	0.000125219	0.00060013	0.506069
MEPCE	0.506928	6.24273	6.14287	0.000127448	0.000609839	0.313263
AC069281.2	0.705331	2.32462	6.14214	0.000127567	0.000610214	0.84242
FAM117B	0.934637	3.34543	6.13046	0.000129485	0.000618207	0.650213
KATNBL1	0.497217	5.17746	6.12981	0.000129593	0.000618526	0.38532
TMEM184B	0.483802	8.00994	6.12894	0.000129737	0.000618736	0.261183
GABARAPL2	0.42349	5.86305	6.12886	0.00012975	0.000618736	0.31746
MADD	0.4442	5.64896	6.1288	0.000129761	0.000618736	0.335079
PEPD	0.453732	7.42506	6.12445	0.000130484	0.000621986	0.257199
CGGBP1	0.496896	6.87933	6.12101	0.000131061	0.000624536	0.260497
SLC25A33	0.701488	3.67718	6.11962	0.000131293	0.000625446	0.581321
TINAGL1	0.56145	9.98698	6.11497	0.000132077	0.000628981	0.265784
POMGNT2	0.58941	3.95489	6.11471	0.000132122	0.000628995	0.530248
SMC1A	0.441655	6.68109	6.11241	0.000132512	0.00063045	0.25389
KAT8	0.44517	5.15841	6.11013	0.000132899	0.00063169	0.360446
AACS	0.448198	5.78759	6.10959	0.000132991	0.00063193	0.296852
SLC29A4	0.576722	3.61124	6.10899	0.000133094	0.000632217	0.577431
TUBG1	0.564054	5.94559	6.10675	0.000133475	0.000633829	0.281171
RIC1	0.45221	5.77371	6.10455	0.000133852	0.000635416	0.291022
SEMA6A	1.44221	0.698026	6.10231	0.000134238	0.000636846	1.09031
TENT4A	0.402526	5.48235	6.10194	0.000134301	0.000636944	0.313992
RDH13	0.771064	3.29338	6.09767	0.000135039	0.000640241	0.613788
PPP3CA	0.436769	5.92764	6.09471	0.000135553	0.000642472	0.265776
PDCD6IP	0.4337	8.24593	6.0939	0.000135694	0.000642938	0.213559
KLHL11	0.927394	2.51796	6.09192	0.000136039	0.000644369	0.738561
SPC24	0.645041	3.57276	6.08941	0.000136477	0.000646243	0.556765
GSK3B	0.450196	6.3466	6.08671	0.000136953	0.000648288	0.230871
LAMP2	0.507265	8.30811	6.08629	0.000137026	0.000648433	0.203413
DAGLB	0.50585	4.9131	6.08334	0.000137546	0.000650685	0.352885
ZMYM1	0.657708	4.413	6.08087	0.000137984	0.000652552	0.415265
SPTAN1	0.391459	9.65534	6.08045	0.000138058	0.000652697	0.212981
PTPRU	1.48993	1.6392	6.07663	0.000138737	0.000655702	0.879511
SCPEP1	0.40467	6.57982	6.07424	0.000139164	0.000657513	0.204435
POFUT1	0.395421	7.07529	6.07338	0.000139318	0.000658034	0.190863
TRPT1	0.568948	4.30157	6.06927	0.000140058	0.000660902	0.415155
CREBZF	0.430782	6.05431	6.06446	0.000140928	0.000664588	0.215529
FKRP	0.421893	5.82816	6.0629	0.000141209	0.000665595	0.229102
EVI5L	0.582735	5.8459	6.06279	0.00014123	0.000665595	0.227558
ACADVL	0.683583	8.2482	6.05972	0.000141789	0.00066761	0.166286
RFWD3	0.425882	5.16673	6.05693	0.0001423	0.000669585	0.285998
HDDC2	0.654563	2.6122	6.0529	0.00014304	0.000672859	0.668134
SPINT1	1.22787	0.985063	6.04722	0.000144092	0.000677171	0.961711
FAM171B	0.614733	4.93265	6.04396	0.000144699	0.000679385	0.296003
PRKAR2A	0.446596	6.61768	6.03913	0.000145604	0.000682991	0.15454
CCDC47	0.365545	6.67742	6.03755	0.000145902	0.000683818	0.150417
ATG16L2	0.503598	6.16311	6.03451	0.000146476	0.000685794	0.167738
ATP6V0B	0.512	6.50358	6.03419	0.000146535	0.000685857	0.151659
B4GALNT4	0.642286	2.69374	6.0324	0.000146875	0.000687233	0.625347
NAGLU	0.424988	6.4047	6.02927	0.000147471	0.000689591	0.148732
GRK6	0.630855	5.42765	6.02769	0.000147772	0.000690569	0.216818
CHTF18	0.835432	5.10323	6.0266	0.00014798	0.00069111	0.251378
RPS6KB1	0.46861	5.6361	6.02498	0.000148289	0.000691912	0.192713
SLC45A4	0.719155	2.90019	6.02498	0.00014829	0.000691912	0.579338
LAMB2	0.47653	9.3825	6.02385	0.000148506	0.000692703	0.130206
AC015813.1	0.599386	4.64791	6.02307	0.000148656	0.000693191	0.303263
SELENOO	0.584742	5.63019	6.00994	0.000151202	0.00070353	0.172346
ENOSF1	0.384708	5.66593	6.00616	0.000151945	0.000706768	0.163778
MACO1	0.412782	5.04358	6.0054	0.000152093	0.000707239	0.228924
POLE4	0.714886	3.87384	6.00491	0.00015219	0.000707469	0.391332
PHLPP2	0.509872	4.47374	6.00334	0.000152501	0.000708696	0.299376
LDLRAD3	0.506823	5.30602	6.00253	0.000152661	0.000709217	0.194818
TXNRD3	0.699004	3.24296	5.99928	0.000153305	0.000711674	0.486263
SUPT16H	0.423498	7.29433	5.99806	0.000153548	0.000712457	0.0833081
FOS	1.49981	-0.266205	5.99627	0.000153903	0.000713664	1.11096
POC5	0.712311	2.64711	5.99447	0.000154264	0.000715013	0.581184
FANCE	0.696589	3.16051	5.99434	0.00015429	0.000715013	0.493044
UGCG	0.658104	5.15485	5.99208	0.000154742	0.000716798	0.197298
MINDY2	0.710543	4.89276	5.98855	0.000155453	0.000719295	0.223884
IMP3	0.523665	4.03299	5.98828	0.000155508	0.000719325	0.343149
TXNDC16	0.809892	4.27887	5.98519	0.000156131	0.000721543	0.301858
C16orf71	1.37666	-0.844539	5.97727	0.000157745	0.000728115	1.16604
KAT14	0.576476	3.65674	5.97553	0.000158103	0.000729305	0.385453
FAM122A	0.572376	4.57207	5.97527	0.000158156	0.000729328	0.246865
MAP2K3	0.566958	5.86708	5.97398	0.000158422	0.000730072	0.102412
FGFR1OP2	0.523964	5.85998	5.97391	0.000158437	0.000730072	0.102856
YEATS4	0.631482	3.52757	5.97378	0.000158464	0.000730072	0.404041
PCSK1N	1.82347	-0.746999	5.95939	0.000161455	0.00074271	1.12952
PDZD4	2.23311	-1.0409	5.959	0.000161538	0.00074271	1.16577
PPP2R5B	0.609115	5.37887	5.95893	0.000161553	0.00074271	0.126022
ZNF837	1.05236	1.61935	5.95828	0.00016169	0.000743108	0.72056
FLNC	0.499825	9.47295	5.95776	0.0001618	0.000743386	0.039418
ABCC5	0.394476	5.98831	5.95579	0.000162213	0.000744831	0.0685477
SAC3D1	0.648658	3.64398	5.95207	0.000163002	0.000747996	0.354831
ZDHHC3	0.393429	6.48649	5.94908	0.000163638	0.000750224	0.0336102
AMPH	0.632631	2.57195	5.94779	0.000163914	0.000751031	0.529874
SGMS1	0.460128	5.08987	5.94726	0.000164027	0.000751318	0.142332
MKNK2	0.508872	7.80144	5.9462	0.000164254	0.000752129	0.00755571
MKNK1	0.402939	5.35869	5.94097	0.000165378	0.000756581	0.103049
GTF2H3	0.491281	5.19559	5.93915	0.00016577	0.000757797	0.118615
SLF2	0.612912	5.57048	5.93893	0.000165817	0.000757797	0.0786741
CPTP	0.486865	5.40231	5.93034	0.000167685	0.000765039	0.0835479
SPG7	0.409934	7.49517	5.9275	0.00016831	0.000767654	-0.0172008
CHST1	1.19427	1.07884	5.92261	0.000169387	0.000772098	0.772957
RPN2	0.388602	8.84516	5.91918	0.000170149	0.0007751	-0.0241099
BRAT1	0.512584	6.00907	5.91893	0.000170203	0.00077511	0.0154743
SIRT2	0.433537	6.67658	5.91755	0.000170511	0.000776276	-0.0171783
RALGPS2	0.519808	5.20506	5.91486	0.000171112	0.000778543	0.0834582
ARRDC1	0.695923	5.48423	5.91458	0.000171174	0.000778588	0.0530177
TTLL4	0.473036	4.68723	5.91282	0.000171568	0.000780143	0.144169
SLC25A42	0.527296	4.09533	5.90514	0.0001733	0.000787782	0.217429
NAXE	0.500148	6.22108	5.90386	0.000173591	0.000788624	-0.0180001
JMJD7-PLA2G4B	0.973072	2.7767	5.9007	0.000174311	0.000791655	0.427895
ATP4B	2.22976	-1.41022	5.89656	0.000175259	0.000795239	1.12375
GRHL1	1.17534	0.74926	5.89469	0.000175688	0.000796945	0.797258
GTPBP1	0.37933	6.20028	5.89362	0.000175935	0.000797713	-0.0313187
DSN1	0.595824	4.234	5.89314	0.000176044	0.000797713	0.179631
PDE12	0.424955	5.45264	5.8902	0.000176725	0.000800199	0.0219794
SLC35F6	0.372318	5.91725	5.88985	0.000176806	0.000800322	-0.0191954
PIAS2	0.591813	4.69698	5.88844	0.000177134	0.000801323	0.108621
KIAA0895	0.941435	0.760667	5.88819	0.000177192	0.000801343	0.786116
CAND1	0.464973	7.26516	5.88452	0.000178045	0.000804474	-0.0755512
LRFN3	0.446835	4.80835	5.8785	0.000179457	0.000809637	0.0803369
IQCN	2.21089	0.778378	5.87493	0.0001803	0.000812947	0.764424
DNASE1L2	1.51229	0.343731	5.87418	0.000180477	0.000813258	0.843666
GALNT11	0.368124	5.93603	5.87216	0.000180957	0.000814932	-0.0454099
CHST14	0.386571	5.89227	5.86693	0.000182205	0.000820305	-0.0497764
HIST1H2AG	1.70899	-0.769909	5.86422	0.000182855	0.000822492	1.00434
LINC00472	0.825886	1.86919	5.85967	0.000183952	0.000826187	0.537055
RAB3IP	0.55775	4.8418	5.8557	0.000184914	0.000830009	0.0439316
PNPLA8	0.557509	5.23124	5.85255	0.000185683	0.000833212	-0.00724632
ERVFRD-1	1.98262	-0.962997	5.85038	0.000186214	0.000835182	1.01055
B3GALNT2	0.534926	4.25421	5.84854	0.000186665	0.000836868	0.113868
BCL2L12	0.674003	4.38965	5.84654	0.000187158	0.000838715	0.0913969
C2CD2L	0.782566	4.46004	5.8433	0.000187958	0.000841156	0.0769818
CFP	1.26748	-0.705812	5.84227	0.000188213	0.000842048	0.965932
RBBP8	0.805438	3.56675	5.84137	0.000188436	0.000842543	0.212156
TMEM178A	1.51447	0.286151	5.84099	0.000188529	0.000842707	0.808152
MMS22L	0.511559	3.68244	5.83807	0.000189257	0.000845709	0.188601
TMEM242	0.505238	4.57232	5.837	0.000189524	0.00084659	0.0526692
ACAT1	0.369533	5.915	5.83683	0.000189567	0.00084659	-0.0939142
CHAF1A	0.474129	4.76251	5.83336	0.000190435	0.000848949	0.0225004
ZNF589	0.512694	4.66045	5.83257	0.000190634	0.000849586	0.0346227
THOC2	0.476662	6.18781	5.83182	0.000190821	0.000850166	-0.117919
MSH5	0.756739	2.44556	5.83109	0.000191006	0.000850738	0.389617
CLDN9	4.10821	-2.54111	5.82975	0.000191343	0.000851986	1.12488
FAM86B3P	0.892893	2.34734	5.82943	0.000191424	0.000852092	0.40534
ZC3H14	0.457727	6.01142	5.8272	0.000191988	0.000854347	-0.11409
GPRC5A	0.420396	6.75151	5.82657	0.000192148	0.00085481	-0.147753
ARIH1	0.492977	6.4792	5.82274	0.000193121	0.000858881	-0.144147
DGCR11	0.730803	2.39797	5.8117	0.000195959	0.000869957	0.371078
RB1CC1	0.526958	6.2103	5.8103	0.00019632	0.000871302	-0.149646
POLD1	0.551906	5.54618	5.80334	0.000198136	0.000878583	-0.110291
ZNF718	0.655346	3.42587	5.80296	0.000198234	0.000878757	0.181038
KCTD20	0.423659	6.95161	5.79534	0.000200244	0.000886617	-0.196852
MXD1	0.536958	4.51737	5.79172	0.000201206	0.000889562	-0.00403663
VWA8	0.453759	4.35522	5.79107	0.00020138	0.00089007	0.0177655
PDP2	0.495985	4.27544	5.78756	0.000202317	0.000893686	0.0244433
HABP4	0.560325	4.52989	5.78293	0.000203563	0.000898132	-0.0182498
MLH3	0.641434	4.19727	5.78199	0.000203816	0.000898721	0.0280105
TUBB2A	0.714897	4.99849	5.77948	0.000204495	0.000901451	-0.0834919
TFDP1	0.339496	7.42518	5.77924	0.000204559	0.000901467	-0.226292
NGLY1	0.442083	5.06239	5.77815	0.000204856	0.000902376	-0.0930698
NEU3	0.501814	4.23424	5.77779	0.000204954	0.000902376	0.0165861
CKAP2L	0.734071	3.36724	5.77775	0.000204964	0.000902376	0.15496
CENPN	0.447619	4.08176	5.77475	0.000205782	0.000905527	0.0353782
LINC02298	1.2464	-0.391305	5.77391	0.000206011	0.000906001	0.827172
EFHD1	2.8158	-1.34494	5.77367	0.000206077	0.000906026	0.951988
AL133520.1	1.29049	-0.867457	5.77232	0.000206447	0.000907122	0.892326
RALGAPA1	0.60783	4.91445	5.76645	0.000208061	0.000913412	-0.091676
SIGMAR1	0.491829	6.15364	5.76366	0.000208832	0.000915098	-0.212892
FN3KRP	0.609581	5.33391	5.76356	0.00020886	0.000915098	-0.144909
SNX29	0.49928	5.04597	5.76285	0.000209059	0.000915648	-0.112914
MBD3	0.591051	6.54516	5.76143	0.000209453	0.000917106	-0.233866
PCGF5	0.52077	6.48741	5.75696	0.0002107	0.000922027	-0.238046
AC241952.1	0.631224	2.9674	5.75554	0.000211097	0.000923496	0.190391
AC245060.5	1.28895	0.109131	5.75238	0.000211986	0.000926842	0.716332
CACNA2D2	1.39887	-0.650655	5.75184	0.000212139	0.000927243	0.834763
TMEM64	0.515159	5.08469	5.74851	0.000213081	0.000930827	-0.137926
NXF1	0.373676	7.05631	5.7485	0.000213083	0.000930827	-0.265634
CENPV	0.584768	4.19022	5.74758	0.000213343	0.000931627	-0.0198758
TRIM33	0.485966	5.98343	5.74742	0.00021339	0.000931627	-0.225707
CCDC138	0.748896	1.90474	5.74514	0.000214036	0.000934175	0.369376
BRCA1	0.820277	3.92958	5.74365	0.000214463	0.000935491	0.0149706
MRPS6	0.676483	3.66841	5.74326	0.000214574	0.000935703	0.0564932
TYW1B	0.675372	2.98154	5.73998	0.000215512	0.000939522	0.16586
ARL3	0.508235	4.63821	5.73856	0.000215921	0.000940665	-0.0959852
PLEKHA8	0.511592	5.13772	5.73841	0.000215962	0.000940665	-0.158578
SPTSSA	0.50144	5.2883	5.73764	0.000216185	0.000941362	-0.176826
CD81	0.359938	8.89745	5.73428	0.000217155	0.000945036	-0.285514
CYB561D2	0.858813	3.57436	5.73195	0.000217831	0.000947651	0.0557797
XPO5	0.431037	6.11833	5.73086	0.000218146	0.000948249	-0.257716
RPP30	0.464938	4.31838	5.72579	0.000219626	0.000954116	-0.0698328
TIRAP	0.584721	2.67658	5.72562	0.000219676	0.000954116	0.198542
KIFC1	0.538532	4.58939	5.72558	0.000219687	0.000954116	-0.107976
UVSSA	0.412807	4.74144	5.72392	0.000220173	0.00095595	-0.130431
ANOS1	1.38999	0.859242	5.72361	0.000220263	0.000956068	0.537815
GLO1	0.478338	6.90082	5.72279	0.000220505	0.000956839	-0.299315
GCLM	0.443571	6.2816	5.72221	0.000220677	0.00095731	-0.27877
PIP5K1B	3.97704	-1.83964	5.71949	0.000221478	0.000960228	0.928907
PROSER3	0.59139	3.97357	5.71541	0.000222688	0.000964916	-0.0323231
ZFHX2	0.860245	1.77737	5.71457	0.000222937	0.000965719	0.349948
CDK5RAP2	0.401538	5.63571	5.71022	0.000224237	0.000970506	-0.251457
EID3	1.13724	1.22666	5.70628	0.000225418	0.000974494	0.442288
TSPAN31	0.477896	4.66378	5.70468	0.0002259	0.000976016	-0.147835
AC024075.2	0.705294	2.40824	5.70401	0.000226103	0.00097633	0.216679
CDCA5	0.627758	4.34752	5.70297	0.000226416	0.000977402	-0.106699
MRPS31	0.551218	3.98769	5.69785	0.000227972	0.000983268	-0.0596806
FAM173B	0.570285	3.62237	5.69763	0.00022804	0.00098328	-0.00108721
THAP7-AS1	1.12771	0.348902	5.69002	0.000230373	0.00099106	0.586761
LSM12	0.558654	4.33834	5.68937	0.000230573	0.000991432	-0.124856
CYFIP1	0.338341	7.56122	5.68909	0.000230658	0.000991432	-0.356214
LRPPRC	0.516408	7.53507	5.67738	0.000234305	0.00100538	-0.372889
MAN1B1	0.418223	7.43459	5.67633	0.000234635	0.00100638	-0.373658
CAAP1	0.457544	4.56982	5.67621	0.000234672	0.00100638	-0.17608
STIL	0.646805	4.04159	5.67205	0.000235983	0.00101114	-0.105112
NDUFAF3	0.433531	5.83724	5.6718	0.000236064	0.00101119	-0.323653
HIF1AN	0.366086	6.10895	5.66974	0.000236717	0.00101343	-0.344865
LAMC1	0.373776	9.76916	5.66965	0.000236746	0.00101343	-0.364828
CMTM6	0.423268	7.37086	5.66951	0.000236789	0.00101343	-0.382923
PPARGC1B	0.672446	2.13155	5.66892	0.000236977	0.00101395	0.218368
DNAJC16	0.523421	5.45818	5.6644	0.000238417	0.00101923	-0.299984
TMEM143	0.595307	2.87269	5.66385	0.000238593	0.0010197	0.0759272
FN3K	0.569234	4.39074	5.65996	0.000239842	0.00102387	-0.174591
SLC25A36	0.611706	6.01047	5.65773	0.000240561	0.00102577	-0.356157
RUSC1	0.54844	5.41132	5.65575	0.000241203	0.0010276	-0.307623
SNX25	0.432274	4.90424	5.65525	0.000241364	0.00102773	-0.249622
FTO	0.372242	5.85497	5.655	0.000241443	0.00102778	-0.349197
TRPC1	0.670185	3.99815	5.65243	0.00024228	0.00103075	-0.126495
PLA2G4B	1.47719	-0.679532	5.65163	0.000242539	0.00103127	0.700549
ADAM22	1.53145	1.02823	5.65076	0.000242822	0.00103199	0.402087
ALG1	0.470981	4.61064	5.64717	0.000243997	0.00103659	-0.2233
PIGM	0.520311	4.02224	5.64428	0.000244947	0.00104004	-0.142008
MSH3	0.566734	4.01509	5.63823	0.00024695	0.00104736	-0.1496
LRWD1	0.638871	5.10794	5.63364	0.000248477	0.00105294	-0.305463
BICDL1	3.84941	-2.65778	5.63277	0.000248769	0.00105358	0.872982
MORC4	0.520712	3.96019	5.62712	0.000250669	0.00106045	-0.156884
ORMDL3	0.585638	5.27648	5.62694	0.00025073	0.00106045	-0.334501
ARL13B	0.602831	3.58565	5.62605	0.000251029	0.00106135	-0.0977826
HGH1	0.416848	4.85579	5.6255	0.000251217	0.00106142	-0.286459
OSBPL8	0.579533	6.15506	5.62426	0.000251637	0.00106232	-0.413086
RPA1	0.365989	6.8641	5.62424	0.000251643	0.00106232	-0.440241
CYTH3	0.444215	5.26692	5.62413	0.000251681	0.00106232	-0.337497
BORCS7	0.570739	4.54226	5.62297	0.000252074	0.00106368	-0.249009
TFRC	0.43512	7.45971	5.62084	0.000252799	0.00106643	-0.453871
ZNF280B	0.798883	1.84591	5.61854	0.000253584	0.00106944	0.200227
AL080250.1	1.4088	-1.08476	5.61797	0.000253779	0.00106996	0.708393
SRGAP2C	0.503487	4.75279	5.61699	0.000254115	0.00107078	-0.285551
CCDC85B	0.552757	7.46709	5.61636	0.00025433	0.00107109	-0.460404
LLGL2	0.690325	3.42966	5.61603	0.000254443	0.0010712	-0.0865174
TMEM191A	1.38725	1.17066	5.61524	0.000254715	0.0010718	0.323802
NUDT11	0.720823	2.76794	5.61333	0.00025537	0.00107396	0.0218073
FANCM	0.604427	3.5738	5.61288	0.000255526	0.00107431	-0.114822
NES	0.544521	8.58651	5.61005	0.000256505	0.00107782	-0.468045
GNA12	0.337692	7.28249	5.60907	0.000256843	0.00107894	-0.469245
PCTP	0.447465	4.8724	5.60449	0.000258435	0.00108472	-0.318906
AC098934.1	1.3909	-0.788002	5.6036	0.000258746	0.00108572	0.649077
BMP2K	0.56666	4.1356	5.60194	0.000259329	0.00108779	-0.220554
GINS1	0.544511	3.98608	5.60177	0.000259385	0.00108779	-0.19759
ACP2	0.391287	5.79712	5.59984	0.000260064	0.00108988	-0.424291
OSBPL11	0.573529	4.64651	5.59845	0.000260552	0.00109116	-0.298442
LRRC14	0.402185	4.9862	5.59652	0.000261231	0.0010934	-0.344527
SUMF2	0.374058	6.96328	5.59607	0.00026139	0.00109376	-0.483152
CA12	0.748442	2.28594	5.59313	0.000262433	0.00109712	0.0807672
HSPD1	0.388716	8.07234	5.59185	0.000262887	0.00109788	-0.497722
SPATA33	0.532293	3.02776	5.59115	0.000263135	0.00109861	-0.0552088
ENTPD1-AS1	0.798842	1.85062	5.58991	0.000263577	0.00110007	0.158289
ASMTL	0.513357	5.82556	5.58976	0.000263632	0.00110007	-0.441191
JARID2	0.4163	4.35454	5.58914	0.000263852	0.00110068	-0.271593
MTSS1L	0.494374	4.05467	5.58721	0.000264542	0.00110325	-0.229404
FAM160A2	0.426104	4.94102	5.58694	0.000264637	0.00110334	-0.352809
STIP1	0.336102	7.74647	5.57998	0.000267139	0.00111316	-0.514662
TTLL1	0.726751	3.68002	5.57867	0.000267613	0.00111451	-0.18168
SPIN4	0.661299	2.36424	5.57381	0.000269382	0.00112032	0.0382486
FBXO5	0.584339	3.64793	5.57216	0.000269986	0.0011219	-0.185853
TXN	0.350022	7.27305	5.5712	0.000270336	0.00112304	-0.524066
FAM72A	1.0938	0.86571	5.56648	0.000272068	0.00112949	0.313823
TMEM131L	0.466137	4.68201	5.56636	0.000272114	0.00112949	-0.349664
GZF1	0.580445	4.56047	5.56259	0.000273507	0.00113496	-0.33886
LINC02035	0.68922	2.67849	5.55663	0.000275726	0.00114322	-0.0441482
PPP6R3	0.508398	6.85957	5.55531	0.000276221	0.00114492	-0.54009
PSEN1	0.38761	6.29193	5.5547	0.00027645	0.00114527	-0.521019
NRIP3	0.541393	3.30466	5.55038	0.000278074	0.00115074	-0.160682
TNFRSF21	0.353582	7.22896	5.55004	0.000278203	0.00115094	-0.554333
ARL6	0.660548	2.79879	5.54781	0.000279049	0.00115412	-0.0782253
CASP2	0.412518	5.58576	5.54724	0.000279262	0.00115469	-0.482168
AC018647.2	0.65781	2.47472	5.53467	0.000284074	0.00117241	-0.0388099
PHKA1P1	0.989186	0.472921	5.53432	0.000284211	0.00117247	0.343434
NFE2L3	0.416788	7.0352	5.52924	0.000286182	0.00117908	-0.581748
WDR27	0.407531	5.67719	5.52839	0.00028651	0.00117983	-0.518086
RHEBL1	0.941861	0.945485	5.52711	0.000287012	0.00118152	0.24183
SECISBP2	0.443245	5.32796	5.52672	0.000287162	0.00118182	-0.485643
TBC1D14	0.444204	4.68125	5.52614	0.00028739	0.00118225	-0.408046
CLN6	0.523903	4.68472	5.5247	0.000287954	0.0011841	-0.410605
SLC20A1	0.353772	7.4801	5.52128	0.000289296	0.00118864	-0.598662
ZNF519	1.2563	0.326839	5.52043	0.000289634	0.00118971	0.350801
NAA25	0.441678	5.2866	5.5198	0.00028988	0.00119006	-0.491117
GTF2A1	0.527354	5.66521	5.51818	0.000290521	0.00119204	-0.53189
PRKCA	0.342068	5.87778	5.51621	0.000291302	0.00119492	-0.552225
MOCS2	0.454798	5.27921	5.51577	0.000291475	0.00119509	-0.496173
ETNPPL	2.16843	-0.298923	5.51571	0.000291503	0.00119509	0.452278
FAM126A	0.478819	6.04597	5.51541	0.00029162	0.00119524	-0.564858
C9orf16	0.699883	5.85121	5.51168	0.000293108	0.00120036	-0.556815
MYLIP	0.409528	5.40087	5.51122	0.00029329	0.00120078	-0.516119
TMTC1	0.600515	5.94948	5.51012	0.000293729	0.00120192	-0.566129
NCAPD2	0.391095	6.77779	5.509	0.000294177	0.00120309	-0.605529
COX6A1P2	1.02664	1.33667	5.50618	0.000295312	0.00120675	0.135239
PNMA1	0.370045	6.86732	5.50521	0.000295704	0.00120773	-0.613351
TBC1D9	0.35024	6.8138	5.50169	0.000297125	0.00121283	-0.617146
HSPA8	0.388533	10.373	5.50149	0.000297206	0.00121283	-0.599439
PRKD1	0.567113	3.21372	5.49788	0.000298675	0.00121817	-0.221796
PLPP1	0.475437	3.95902	5.49508	0.00029982	0.00122217	-0.348207
RNF26	0.419679	5.39907	5.49	0.000301906	0.00122967	-0.546947
GPR153	0.423482	4.23269	5.48945	0.000302133	0.00123027	-0.398687
TTYH2	0.743928	1.6392	5.48732	0.000303013	0.00123351	0.0502928
AC008537.2	1.62655	-0.219331	5.48509	0.000303937	0.00123627	0.395878
AP3S2	0.505574	4.04995	5.48414	0.000304334	0.00123728	-0.378548
DHFR	0.556576	5.09836	5.4841	0.000304351	0.00123728	-0.521636
SNX15	0.94661	0.466828	5.48099	0.000305647	0.00124188	0.268249
ZNF264	0.448125	4.40545	5.47579	0.000307826	0.00124929	-0.443791
CASP9	0.646216	3.44308	5.47403	0.000308571	0.00125139	-0.294777
MPHOSPH8	0.46869	5.83787	5.47378	0.000308673	0.00125146	-0.611221
ZNF141	0.658963	2.34077	5.47201	0.000309424	0.00125383	-0.104861
BCDIN3D	0.795334	1.78382	5.47175	0.000309531	0.00125392	0.000338025
PGRMC2	0.355595	6.43239	5.46888	0.000310752	0.00125819	-0.65267
PRKAA2	0.787151	3.60342	5.46679	0.000311641	0.00126036	-0.331829
AC078795.1	1.23724	-0.315087	5.46598	0.000311989	0.00126116	0.384299
MAN2A2	0.428931	6.98078	5.46397	0.000312848	0.00126395	-0.676176
TWSG1	0.462191	7.28366	5.46194	0.000313717	0.00126677	-0.683732
XPO7	0.391362	6.55475	5.46049	0.000314343	0.00126896	-0.669719
CBR1	0.450785	4.42618	5.45974	0.000314666	0.00126924	-0.470213
LYNX1	0.896881	1.90368	5.45748	0.000315641	0.00127249	-0.0431175
CCP110	0.527451	4.48412	5.45246	0.000317822	0.00128025	-0.489058
TRAPPC4	0.370805	5.27252	5.4514	0.000318283	0.00128176	-0.589653
HTRA3	0.894392	1.682	5.45002	0.000318887	0.00128351	-0.011964
TTC12	0.672828	2.30978	5.44972	0.000319019	0.00128369	-0.131497
TMTC3	0.662095	5.79834	5.44267	0.000322118	0.00129512	-0.653711
AC064836.3	1.25311	-0.941428	5.44226	0.000322299	0.0012955	0.444121
EEF1AKMT1	0.584017	2.62388	5.44141	0.000322678	0.00129667	-0.201772
PELP1	0.332984	6.33723	5.4398	0.00032339	0.00129919	-0.691289
SLC16A8	1.14628	0.0504176	5.43956	0.000323498	0.00129927	0.284899
PRPF4	0.418655	5.11937	5.42794	0.000328703	0.0013163	-0.606518
TONSL	0.522536	5.01787	5.425	0.000330032	0.00132005	-0.598748
AC023509.4	1.30071	-0.55749	5.42491	0.000330077	0.00132005	0.363914
SALL3	0.665492	2.39604	5.4249	0.000330079	0.00132005	-0.183903
PRKAA1	0.430419	6.83665	5.42309	0.000330903	0.00132292	-0.733115
TPTEP1	0.525925	4.02261	5.4214	0.000331672	0.00132466	-0.466233
C10orf143	1.66635	-1.01297	5.41793	0.000333262	0.00132994	0.419456
LYSMD4	0.458728	3.60326	5.41741	0.000333496	0.00133052	-0.40418
ESYT2	0.402262	7.04779	5.4162	0.000334056	0.00133205	-0.747741
MFSD12	0.396633	5.51696	5.41599	0.000334149	0.00133207	-0.667736
CISD2	0.510118	4.31912	5.41513	0.000334547	0.0013333	-0.52039
SLC47A1	0.826873	2.50791	5.41226	0.00033587	0.00133822	-0.223268
KCNAB2	0.877952	2.50784	5.4111	0.000336408	0.00133995	-0.224957
SPATA5	0.597381	3.12264	5.41093	0.000336485	0.00133995	-0.333595
CENPJ	0.478617	3.59722	5.40964	0.000337086	0.00134151	-0.414615
PLK4	0.598376	3.72264	5.40951	0.000337143	0.00134151	-0.435418
TMEM206	0.42555	4.1997	5.40484	0.000339321	0.00134946	-0.517905
MIA3	0.409275	6.29191	5.40269	0.000340327	0.00135238	-0.743764
PSKH1	0.4427	5.87913	5.39828	0.000342405	0.00135884	-0.725463
C6orf226	0.90527	1.77975	5.39053	0.000346085	0.00137272	-0.117289
ARSB	0.381617	5.42337	5.38755	0.000347512	0.00137801	-0.70008
MED29	0.380513	5.78632	5.38732	0.000347621	0.00137802	-0.734328
PAPSS2	0.328204	8.16781	5.38716	0.000347697	0.00137802	-0.797117
EFNA3	1.5865	0.396668	5.38222	0.000350079	0.00138636	0.139107
FAM173A	0.807157	4.22133	5.38091	0.000350711	0.00138842	-0.556411
UNC13B	0.317928	7.11803	5.378	0.000352123	0.00139335	-0.805259
FANCB	1.26937	1.35491	5.37744	0.000352397	0.00139407	-0.055252
TSPAN7	0.613564	4.03613	5.37615	0.000353025	0.00139619	-0.535012
RNF166	0.454757	5.24066	5.37511	0.000353531	0.00139782	-0.698513
AP005329.2	2.87852	-2.32653	5.37385	0.00035415	0.0013999	0.500696
IGFBPL1	3.98719	-2.47101	5.37228	0.000354918	0.00140256	0.509832
DPF1	0.867491	1.22528	5.37155	0.000355277	0.00140299	-0.0385135
PPP1R12B	0.639615	3.91382	5.36759	0.000357225	0.00140908	-0.52818
HECTD4	0.360269	6.37256	5.36685	0.000357595	0.00141017	-0.800564
UBE2Q2P2	0.633026	1.94966	5.36327	0.000359371	0.00141643	-0.189602
GNA11	0.431687	7.11361	5.35952	0.000361237	0.00142341	-0.832556
KDSR	0.363093	5.77313	5.35624	0.000362886	0.00142776	-0.779262
SGCB	0.420329	6.98979	5.35512	0.000363448	0.00142949	-0.836938
GTF2H2B	0.816939	1.36706	5.35468	0.000363671	0.00142982	-0.090896
BCAT2	0.368276	6.27469	5.35387	0.000364078	0.00143085	-0.815155
SEC61A2	0.524078	3.44451	5.34897	0.000366555	0.00143968	-0.478784
RABL2B	0.485351	4.81345	5.34635	0.00036789	0.0014428	-0.689383
AC245060.2	1.59732	1.00509	5.34613	0.000368003	0.00144287	-0.0321946
MT-TL1	0.681357	2.90226	5.34557	0.00036829	0.00144362	-0.39204
NOA1	0.387196	5.57169	5.34289	0.000369661	0.00144861	-0.781167
AP5S1	0.434181	4.47879	5.34258	0.000369816	0.00144882	-0.650303
CBX1	0.342604	6.52736	5.34235	0.000369936	0.00144882	-0.843106
BACH1	0.5212	4.83156	5.34126	0.000370494	0.00145036	-0.699252
LY6E	0.502651	5.68561	5.34073	0.000370767	0.00145105	-0.794897
BARD1	0.705396	3.25326	5.33646	0.000372973	0.00145876	-0.465361
UHRF1	0.479714	5.15435	5.33367	0.000374416	0.0014638	-0.749974
KRI1	0.412708	4.96065	5.33316	0.000374685	0.00146447	-0.727429
AARS	0.358967	7.40766	5.33281	0.000374866	0.0014648	-0.875694
HEBP1	0.371696	6.31427	5.32859	0.000377069	0.00147302	-0.854606
COQ5	0.458794	4.41155	5.32786	0.000377451	0.00147403	-0.662648
TRAF4	0.354511	5.87292	5.32754	0.000377621	0.00147403	-0.829773
ZFYVE16	0.492188	5.82491	5.32682	0.000377994	0.00147478	-0.827091
CIAO1	0.351304	6.52814	5.32349	0.000379748	0.00148106	-0.871153
PUSL1	0.582374	3.9197	5.31752	0.000382914	0.00149158	-0.603263
CHKA	0.467869	4.30936	5.31547	0.000384006	0.00149545	-0.666293
ROR1	0.687907	3.11856	5.31513	0.000384187	0.00149577	-0.474219
VDAC3	0.34525	6.76663	5.31361	0.000385001	0.00149855	-0.893424
SERINC5	0.450317	4.31533	5.30907	0.000387437	0.00150647	-0.676682
MAP2K6	0.707034	2.43941	5.30864	0.000387671	0.00150698	-0.363035
AP001362.2	1.38571	0.56952	5.3039	0.000390238	0.00151466	-0.00794731
SLC25A44	0.384873	5.63669	5.30388	0.000390251	0.00151466	-0.845191
ECHS1	0.329635	7.16065	5.30272	0.000390878	0.0015167	-0.917664
TOP1	0.366785	7.35726	5.3023	0.000391107	0.00151719	-0.920623
KIF23	0.547909	4.76677	5.29979	0.000392477	0.00152172	-0.752505
VAMP1	0.531861	4.02806	5.29829	0.000393299	0.00152412	-0.649115
NAPG	0.444967	5.21812	5.29198	0.000396773	0.0015356	-0.819398
TOLLIP	0.364119	6.9284	5.28722	0.000399413	0.00154328	-0.93667
TAF8	0.387228	5.17419	5.28711	0.000399477	0.00154328	-0.82158
RFC2	0.492352	4.25341	5.28378	0.000401338	0.00154927	-0.705177
PRIM1	0.729334	1.35519	5.28232	0.000402153	0.00155198	-0.194958
CHRNA5	0.913846	1.38244	5.28216	0.000402246	0.00155198	-0.200449
DENND4C	0.513884	6.02222	5.28077	0.000403024	0.00155458	-0.90974
GMFB	0.521424	5.69337	5.27817	0.000404492	0.00155904	-0.888718
GIT1	0.387006	7.30207	5.2775	0.000404871	0.0015601	-0.95705
MELK	0.488742	4.64815	5.27178	0.000408117	0.00157099	-0.778708
AJM1	0.847383	2.43298	5.26984	0.000409224	0.00157485	-0.419343
GINS2	0.546532	3.46654	5.26951	0.00040941	0.00157502	-0.600374
RNGTT	0.529279	4.54577	5.26939	0.000409478	0.00157502	-0.768449
COX19	0.460315	3.82681	5.26867	0.000409891	0.00157621	-0.660973
C6orf106	0.352772	6.84751	5.2652	0.000411883	0.00158346	-0.967725
AL390195.2	1.10676	0.415331	5.26075	0.000414456	0.00159197	-0.0414298
CDAN1	0.43056	4.96632	5.25902	0.000415459	0.00159394	-0.838552
PMPCA	0.343564	6.69529	5.25792	0.000416102	0.00159559	-0.974533
WDR62	0.584828	3.70855	5.25157	0.000419814	0.00160769	-0.667159
PGAP3	0.502621	3.99492	5.25087	0.000420222	0.00160851	-0.714539
SLC35A5	0.545824	5.22429	5.24449	0.000423997	0.00162213	-0.891029
ZKSCAN7	1.1158	-0.215913	5.24019	0.000426559	0.0016311	0.0426559
ZBTB25	0.536289	3.46271	5.23722	0.000428334	0.00163747	-0.647898
ZNF322	0.495635	4.04484	5.23704	0.000428445	0.00163748	-0.743092
SMARCD2	0.416721	6.31097	5.23533	0.000429476	0.00164067	-0.993655
MPC1	0.508946	3.01283	5.23529	0.000429498	0.00164067	-0.574942
TAF3	0.499903	4.45008	5.23488	0.000429745	0.00164119	-0.80667
ODF2	0.404567	6.02596	5.23425	0.000430127	0.00164223	-0.979583
IQGAP3	0.476719	5.14035	5.23328	0.000430708	0.00164393	-0.898036
LCOR	0.472364	5.18755	5.23315	0.00043079	0.00164393	-0.903795
VPS8	0.521688	5.86907	5.23069	0.000432278	0.00164835	-0.974053
CSRNP2	0.343504	5.77814	5.22974	0.000432853	0.00165012	-0.968246
TOP3A	0.369197	5.36899	5.22678	0.000434655	0.00165573	-0.933673
KIF1B	0.393982	6.78958	5.22464	0.000435963	0.00165987	-1.027
SMAD6	0.344635	7.52478	5.22284	0.000437062	0.00166363	-1.04082
TMEM9B	0.354623	5.49904	5.22133	0.000437995	0.00166676	-0.955386
PANK3	0.482528	6.5761	5.21954	0.000439097	0.00166934	-1.02821
RNF227	1.12978	0.433239	5.21402	0.000442511	0.00168053	-0.113532
SOBP	0.600677	3.40799	5.21341	0.000442891	0.00168114	-0.674374
MAGEE1	1.17024	0.814341	5.21209	0.000443713	0.0016835	-0.191249
QSOX1	0.342288	9.58204	5.20979	0.000445149	0.00168736	-1.04417
MAD1L1	0.611452	4.9406	5.20476	0.000448312	0.00169784	-0.916656
C17orf53	0.777759	1.87784	5.20355	0.000449073	0.00169986	-0.412178
PKD1P6	0.507273	4.61314	5.20058	0.000450954	0.00170612	-0.880568
ZNF592	0.331154	5.96273	5.19844	0.000452316	0.00171084	-1.02909
CDK2	0.411215	4.98641	5.19665	0.000453456	0.00171472	-0.93454
GEMIN8P4	2.30333	-1.27071	5.19108	0.000457025	0.00172778	0.130006
TMEM87A	0.405891	5.13961	5.1904	0.000457463	0.00172856	-0.962329
TMED1	0.627237	4.08686	5.18962	0.000457966	0.0017296	-0.820683
PTPRH	1.48703	-0.0182862	5.18911	0.000458295	0.0017304	-0.0664776
SLC9A1	0.305645	6.72823	5.18796	0.00045904	0.00173278	-1.08052
NIF3L1	0.572638	3.28777	5.18682	0.000459773	0.00173474	-0.694097
NCOA1	0.431841	4.88396	5.1868	0.00045979	0.00173474	-0.936614
BCL7B	0.339509	5.5265	5.18625	0.000460147	0.00173565	-1.01088
FRAS1	0.485443	6.09764	5.18222	0.000462768	0.00174421	-1.06213
TUBGCP6	0.476622	6.92125	5.1808	0.000463692	0.00174726	-1.0961
STX7	0.394007	6.39195	5.17794	0.000465566	0.001753	-1.08364
ZWINT	0.435406	4.94955	5.16993	0.000470858	0.00177071	-0.970162
KRT8	0.464782	4.69336	5.16754	0.00047245	0.00177625	-0.941045
HMBS	0.514028	3.81937	5.16729	0.000472617	0.00177643	-0.811607
USP39	0.33077	5.85374	5.16335	0.00047525	0.00178499	-1.07415
BUB1	0.499294	4.82247	5.16025	0.000477342	0.00179105	-0.96879
POP5	0.499073	3.9656	5.15948	0.000477858	0.00179253	-0.846925
ZNF74	0.494813	4.32089	5.15547	0.000480576	0.00179981	-0.907461
WDR26	0.368336	7.79475	5.15483	0.000481007	0.00180075	-1.14448
STOML1	0.528995	3.8882	5.14449	0.000488094	0.001825	-0.857117
FBXO43	1.54676	-0.146647	5.13987	0.000491296	0.00183485	-0.116315
SEC62	0.46815	6.80901	5.13936	0.000491653	0.00183556	-1.15599
CTPS1	0.365371	5.96725	5.13899	0.00049191	0.00183606	-1.11906
PABPC4	0.306077	8.21269	5.13438	0.000495134	0.00184534	-1.17508
LYRM4-AS1	0.91406	1.18311	5.1325	0.000496448	0.00184932	-0.383484
NLGN2	0.471439	6.62219	5.13178	0.000496958	0.00185076	-1.16201
HK1	0.357835	8.09647	5.13136	0.000497255	0.00185141	-1.18005
TANGO2	0.405236	4.69717	5.13036	0.00049796	0.00185357	-0.997668
GLUL	0.321973	6.94894	5.12827	0.000499439	0.00185862	-1.17603
GTPBP3	0.612192	4.62262	5.12667	0.000500572	0.00186237	-0.993247
ZSWIM6	0.356892	5.97577	5.12405	0.000502434	0.00186791	-1.14225
ATPAF2	0.470729	4.46488	5.12162	0.000504167	0.00187342	-0.979201
SLC25A5	0.316831	8.09152	5.12129	0.000504403	0.00187372	-1.19532
RNF126	0.429188	5.69726	5.11516	0.000508808	0.00188833	-1.13424
FXR2	0.393225	6.02457	5.11313	0.00051028	0.00189224	-1.16208
NUP98	0.358431	7.03202	5.11196	0.000511126	0.00189444	-1.2024
IFFO2	0.477576	5.82141	5.1072	0.000514591	0.00190508	-1.15654
CHMP7	0.370077	6.03011	5.10177	0.000518577	0.00191936	-1.17967
POLR2H	0.361142	5.91754	5.10075	0.000519332	0.00192168	-1.17358
HIST1H1C	1.09399	1.44212	5.09216	0.000525714	0.0019429	-0.494947
PQLC2	0.577811	4.75074	5.0898	0.000527483	0.00194795	-1.06608
CHCHD10	0.704219	4.27769	5.08811	0.000528749	0.00195123	-1.00292
KIF20B	0.647451	4.26826	5.08474	0.000531289	0.00195964	-1.00663
CMBL	0.428482	4.61579	5.08415	0.000531742	0.00196083	-1.05676
A1BG-AS1	0.773199	2.20811	5.0832	0.000532461	0.001963	-0.6562
ARMCX3	0.30853	7.45182	5.07862	0.00053594	0.00197437	-1.2582
DCLRE1B	0.523365	3.17989	5.07689	0.000537268	0.00197782	-0.841693
LNX2	0.376857	5.00555	5.07688	0.000537273	0.00197782	-1.11793
C1orf56	0.644465	2.54933	5.07637	0.000537663	0.00197877	-0.731019
HMG20B	0.487587	6.66706	5.07617	0.000537817	0.00197885	-1.24786
AHCYL2	0.407624	5.51208	5.07533	0.000538461	0.00197977	-1.17725
B4GALT1	0.317612	7.93348	5.07357	0.000539812	0.00198397	-1.26792
RTTN	0.509198	3.75002	5.0735	0.000539869	0.00198397	-0.941967
THOP1	0.491782	6.13808	5.07326	0.000540048	0.00198415	-1.2294
WDR47	0.456453	5.17387	5.0726	0.000540561	0.00198554	-1.14455
CSNK2A1	0.326405	7.19414	5.06897	0.000543362	0.00199412	-1.27022
ZNF250	0.471585	3.35097	5.06889	0.000543427	0.00199412	-0.882665
ACTL6A	0.399	5.27305	5.06616	0.000545547	0.00200141	-1.16564
AC009084.2	1.42913	-0.738091	5.06581	0.000545821	0.00200143	-0.128354
ZBTB42	0.73653	3.14196	5.06379	0.000547392	0.00200621	-0.855082
FBXO24	1.54301	-0.29235	5.0626	0.000548326	0.00200845	-0.205403
RTL10	0.341957	6.6668	5.06243	0.000548458	0.00200845	-1.26877
SBNO1	0.480195	5.80635	5.06233	0.000548538	0.00200845	-1.22352
C16orf87	0.451826	3.40914	5.06089	0.000549664	0.00201208	-0.904528
AC016355.1	1.38103	-0.549219	5.05941	0.000550825	0.00201535	-0.167537
API5	0.378201	6.70517	5.05781	0.000552086	0.00201947	-1.277
B3GALT6	0.393387	5.26405	5.05762	0.000552234	0.00201952	-1.17763
WDR7	0.491659	4.79265	5.05703	0.000552698	0.0020204	-1.1213
SLC7A5P1	1.61493	-1.54019	5.05697	0.000552745	0.0020204	-0.0295896
AMOT	1.23082	-0.140466	5.05504	0.000554276	0.0020255	-0.242954
PPP1R15B	0.397056	5.9669	5.05442	0.000554767	0.00202582	-1.24742
NSUN5P2	1.02433	2.08935	5.05363	0.000555391	0.0020276	-0.67801
GAPVD1	0.414738	6.24934	5.05046	0.000557914	0.00203632	-1.27016
RCN2	0.349243	6.70384	5.04958	0.000558611	0.00203796	-1.2895
IMPA2	0.973025	1.49247	5.04925	0.000558876	0.00203834	-0.569424
AMOTL2	0.311553	7.77954	5.04698	0.00056069	0.00204297	-1.30816
REEP4	0.554305	5.17907	5.04609	0.000561409	0.00204509	-1.18553
RRM1	0.390364	6.07397	5.04455	0.000562642	0.00204909	-1.26945
IGSF8	0.732987	4.43927	5.03906	0.000567074	0.00206373	-1.10093
ABCF3	0.432566	6.24662	5.0383	0.000567697	0.00206485	-1.28858
ARHGEF12	0.378958	7.87762	5.03526	0.000570169	0.00207247	-1.32629
RCC1	0.421582	5.70884	5.03242	0.000572493	0.00207991	-1.26113
NUCKS1	0.385391	8.09542	5.03083	0.000573793	0.00208363	-1.33293
ZFAND2B	0.508343	4.39465	5.03025	0.000574272	0.00208486	-1.10806
LAMA3	0.426781	4.82741	5.02871	0.000575537	0.00208895	-1.16898
FAM219A	0.52983	5.86854	5.02757	0.00057648	0.00209187	-1.28145
AC012313.6	1.4966	-1.55242	5.02528	0.00057837	0.00209822	-0.0741768
FTH1	0.347268	10.9983	5.02319	0.000580108	0.0021035	-1.30487
AC022211.1	1.14	0.45703	5.01793	0.00058449	0.00211741	-0.409809
PLCB3	0.393169	7.34377	5.01791	0.000584508	0.00211741	-1.34986
INTS5	0.381151	5.56914	5.01676	0.000585472	0.00211995	-1.27216
RIPK1	0.351	5.61377	5.01674	0.000585492	0.00211995	-1.27636
NTN1	2.07748	-0.864153	5.01585	0.000586238	0.00212214	-0.182841
ISOC1	0.40026	4.32153	5.01442	0.000587443	0.00212599	-1.12159
MOB1B	0.484234	5.60534	5.01399	0.000587801	0.00212677	-1.27977
HYLS1	0.574601	3.0073	5.01317	0.000588499	0.00212879	-0.908952
TMEM203	0.363766	4.93939	5.01294	0.00058869	0.00212896	-1.20717
HIF1A	0.424601	7.89212	5.01186	0.000589599	0.00213122	-1.36207
USP1	0.449661	5.19528	5.01099	0.00059034	0.00213339	-1.24101
RPUSD1	0.641578	5.69847	5.00975	0.000591385	0.00213665	-1.29485
C18orf25	0.477442	4.94864	5.00759	0.000593228	0.00214228	-1.2165
CALCOCO2	0.345452	6.21892	5.00526	0.00059521	0.00214892	-1.33768
GPSM2	0.548065	3.70599	5.00477	0.000595632	0.0021494	-1.03939
ANKRD26	0.564689	4.33456	5.00311	0.000597053	0.0021535	-1.1408
PARP4	0.378452	7.5036	5.00165	0.000598304	0.00215749	-1.37609
PIGV	0.49428	3.31124	4.99945	0.000600199	0.00216328	-0.981652
AC112220.2	0.818684	2.96994	4.99837	0.000601126	0.00216611	-0.925005
RAVER1	0.424239	5.35965	4.99622	0.000602984	0.00217123	-1.28206
OSBPL7	0.432525	5.48843	4.99523	0.000603848	0.00217382	-1.29708
AP3M2	0.383249	4.82093	4.99419	0.000604745	0.0021756	-1.22091
SH2B2	1.95441	-0.0124529	4.99416	0.000604777	0.0021756	-0.35669
SRGAP2B	0.504588	5.13936	4.98931	0.000609001	0.00218975	-1.26759
NOM1	0.338757	5.1235	4.98728	0.000610783	0.00219458	-1.26882
CYB5R3	0.469205	8.90777	4.98692	0.0006111	0.00219519	-1.39294
ZNF132	0.593654	2.54476	4.98192	0.000615512	0.00220839	-0.873674
VPS35	0.362937	7.1871	4.97816	0.000618844	0.00221823	-1.40894
METAP1	0.391553	5.71701	4.97353	0.000622985	0.00223147	-1.35198
ZNF740	0.438312	5.36202	4.97322	0.000623265	0.00223194	-1.31759
PERP	0.347448	7.38947	4.9728	0.000623636	0.00223274	-1.41943
AKR7A3	1.36287	-0.176967	4.97161	0.000624711	0.00223605	-0.360993
NSUN5	0.968858	1.38105	4.9711	0.000625169	0.00223716	-0.665917
SIRT7	0.455827	5.03247	4.96948	0.000626626	0.00224077	-1.28525
ZC3HAV1L	0.453057	3.63711	4.96903	0.000627039	0.00224171	-1.08264
SCAF4	0.341944	5.64921	4.96529	0.000630419	0.00225218	-1.3585
TUT4	0.42824	5.37295	4.96152	0.000633856	0.00226284	-1.33674
SLBP	0.33191	5.96082	4.9592	0.000635977	0.0022688	-1.39273
ACSL3	0.382049	6.99113	4.95717	0.000637848	0.00227331	-1.43798
ZNF483	1.62647	-0.330193	4.95687	0.000638119	0.00227373	-0.356428
SCAMP2	0.304833	6.68733	4.95446	0.000640343	0.00228058	-1.43467
EMC1	0.298635	7.5972	4.94713	0.000647149	0.00230299	-1.46038
TOR2A	0.454887	4.58894	4.94702	0.00064725	0.00230299	-1.26259
SF3A1	0.310869	7.03665	4.94621	0.000648007	0.00230513	-1.45571
NCAPH2	0.586668	4.69708	4.94599	0.000648219	0.00230534	-1.27876
HAUS8	0.700124	3.00218	4.94575	0.000648437	0.00230557	-1.01107
TXLNG	0.500083	4.10001	4.94487	0.000649265	0.00230742	-1.1946
CNNM2	0.488542	3.5378	4.94301	0.000651009	0.00231307	-1.10602
RHBDD1	0.549247	4.11188	4.94114	0.000652771	0.00231878	-1.20217
EID2	0.393481	4.20832	4.94089	0.000653009	0.00231908	-1.21745
MT-RNR2	0.352178	12.1869	4.93958	0.000654245	0.00232237	-1.41208
PREP	0.373003	5.78393	4.93875	0.000655031	0.00232406	-1.41093
PRDX2	0.295138	7.18632	4.93691	0.000656776	0.0023297	-1.47237
GCFC2	0.4956	4.62587	4.93438	0.000659177	0.00233711	-1.28704
MAPKBP1	0.389066	5.95699	4.93399	0.000659548	0.00233787	-1.43126
HYAL2	0.41727	8.85652	4.93267	0.00066081	0.00234112	-1.47703
SNAPC3	0.330281	5.85993	4.93254	0.000660933	0.00234112	-1.42656
GSTZ1	0.477478	4.25054	4.93111	0.000662302	0.00234431	-1.23876
BNIP3L	0.371012	7.06066	4.92884	0.000664484	0.00235148	-1.48291
DOP1A	0.378777	4.83415	4.92539	0.000667807	0.00236045	-1.32827
ORAI3	0.582068	3.23272	4.92528	0.000667911	0.00236045	-1.08196
GM2A	0.317773	6.12893	4.92498	0.000668198	0.00236045	-1.45599
HSD11B1L	0.734191	3.06683	4.92475	0.000668418	0.00236045	-1.05443
MIB1	0.421773	6.59662	4.92455	0.000668618	0.00236045	-1.4778
SGMS2	0.415126	5.85064	4.92445	0.000668712	0.00236045	-1.43832
BBS10	0.410794	4.74553	4.92421	0.000668945	0.00236045	-1.31859
PSMG1	0.3602	4.85851	4.92414	0.000669009	0.00236045	-1.33331
TNFAIP8	0.540165	3.13932	4.92409	0.000669065	0.00236045	-1.06792
FITM2	0.432742	4.31284	4.91996	0.00067307	0.00237402	-1.26518
PIP5K1C	0.386645	6.98435	4.91925	0.00067376	0.0023759	-1.49624
ERVK3-1	0.737411	2.48369	4.91732	0.000675643	0.00238086	-0.961102
GALNT16	1.56732	0.702487	4.91518	0.000677741	0.00238769	-0.613903
PPP2R5A	0.38887	4.88655	4.9145	0.000678412	0.00238909	-1.35171
AL683813.1	0.951094	0.643096	4.91391	0.000678993	0.00239042	-0.603873
LRCH2	0.67307	3.53724	4.91225	0.000680624	0.0023956	-1.15321
MPP5	0.330419	5.52303	4.91055	0.000682302	0.00239981	-1.43079
HOXA1	0.697073	1.96128	4.9084	0.00068443	0.00240587	-0.874419
SARS	0.28941	7.30118	4.90833	0.000684505	0.00240587	-1.51782
TMEM150A	0.393538	5.09337	4.90731	0.000685515	0.00240886	-1.38821
RNPEPL1	0.367025	6.94519	4.9056	0.000687216	0.00241427	-1.51651
STK35	0.329177	5.32297	4.90532	0.000687496	0.00241469	-1.41778
EME1	0.892545	2.07808	4.90453	0.000688282	0.00241688	-0.902973
SMAP2	0.42548	4.86304	4.90396	0.000688849	0.0024183	-1.365
TTL	0.325843	6.95568	4.90122	0.000691597	0.00242568	-1.5235
ZNF852	0.698012	2.25084	4.89938	0.000693439	0.00243158	-0.94425
PAXIP1	0.426342	4.03703	4.89792	0.000694907	0.00243559	-1.25706
UNC45A	0.439211	7.60705	4.89502	0.000697837	0.00244528	-1.54082
TGS1	0.426867	4.40339	4.89457	0.000698293	0.00244552	-1.31749
CKAP5	0.35634	7.15408	4.89447	0.000698394	0.00244552	-1.53739
FEM1B	0.377766	5.68027	4.89382	0.000699061	0.00244728	-1.4715
GCN1	0.294341	7.69128	4.89189	0.000701022	0.002453	-1.5461
IPO9	0.309857	7.53238	4.88774	0.00070526	0.00246496	-1.55166
PLRG1	0.317188	5.8246	4.88724	0.000705772	0.00246617	-1.49372
ASAP3	0.367913	4.84008	4.88606	0.000706976	0.00246981	-1.38971
CDC25B	0.370429	6.58662	4.88541	0.000707644	0.00247157	-1.53792
GPN3	0.476292	4.06619	4.88514	0.00070792	0.00247195	-1.28134
LTO1	0.409755	4.90039	4.88446	0.000708627	0.00247338	-1.39983
FANCI	0.428816	5.03782	4.88363	0.000709472	0.00247564	-1.41815
TBC1D7	0.425516	4.63212	4.88115	0.000712035	0.00248297	-1.36999
MRPS2	0.431689	5.44793	4.88035	0.000712865	0.00248517	-1.46972
DCK	0.427152	4.43325	4.87845	0.00071484	0.0024909	-1.34663
KDM4C	0.379805	4.64288	4.87794	0.000715372	0.00249159	-1.37642
GTPBP6	0.459878	6.28484	4.87632	0.000717053	0.00249629	-1.53947
AUNIP	1.24615	0.672219	4.87411	0.000719365	0.0025026	-0.67033
SLC35F5	0.449135	5.6788	4.87329	0.000720217	0.00250498	-1.50312
PTPN11	0.29508	7.42896	4.87301	0.000720514	0.00250543	-1.57368
P2RY1	1.32156	-0.0561846	4.87164	0.00072195	0.00250842	-0.533201
CENPI	0.615417	3.46402	4.8693	0.000724408	0.00251547	-1.20718
KLHL25	0.555378	3.32281	4.86682	0.000727028	0.0025234	-1.18727
CDC45	0.488712	4.28709	4.86211	0.000732032	0.00254018	-1.35067
RB1	0.435556	6.3726	4.86039	0.000733868	0.00254538	-1.56833
[truncated: 13,003 more rows]
